# Supplementary material for: Network analysis reveals stage-specific changes in zebrafish embryo development using time course whole transcriptome profiling and prior biological knowledge
Source: BioData Min. 2015 Aug 28;8:26. doi: 10.1186/s13040-015-0057-1 (PMC4552361; doi:10.1186/s13040-015-0057-1)
Supplement: Additional file 1: — A list of altered genes identified along with the days on which they were differentially expressed. (XLS 1332 kb) [file 13040_2015_57_MOESM1_ESM.xls]

## Sheet: DEG Day2
Chr	Gene ID	s_2DET1.count	s_2DET2.count	s_2DET3.count	s_2DET4.count	s_2DVD1.count	s_2DVD2.count	s_2DVD3.count	s_2DVD4.count	baseMean	baseMeanA	baseMeanB	foldChange	log2FoldChange	pval	padj	resVarA	resVarB
chr6	cyp24a1	587	603	594	366	2859	4313	4872	2975	2126.36	532.158	3720.56	6.99146	2.80559	2.24917e-79	3.14884e-75	0.178714	3.64037
chr14	npas4	994	2342	3426	2270	607	1002	1393	1307	1650.01	2223.13	1076.88	0.484397	-1.04574	8.545e-13	5.9815e-09	16.0864	2.02954
chr20	fos	4964	11385	27779	7396	3725	4835	9457	10748	9994.97	12751.6	7238.36	0.567644	-0.816941	3.47878e-10	1.34442e-06	65.9455	8.30251
chr18	fosb	272	239	1062	183	188	154	224	126	304.456	436.554	172.358	0.394814	-1.34075	3.84119e-10	1.34442e-06	34.0478	0.216302
chr20	zgc:92851	717	1234	2466	466	535	670	788	452	908.773	1211.12	606.426	0.500716	-0.997936	1.82436e-09	5.10821e-06	33.3379	0.286304
chr23	zgc:175128	926	2115	2930	2640	698	1001	1395	1595	1648.63	2114.85	1182.41	0.559102	-0.838817	4.34821e-09	1.01458e-05	12.2656	3.41307
chr14	fosl1	339	381	1430	428	314	330	367	293	483.187	638.766	327.607	0.512875	-0.96332	2.44309e-07	0.000488617	29.3442	0.016458
chr20	klf11a	18546	17312	18202	16992	20794	28990	33707	24622	22239.8	17543.9	26935.6	1.53532	0.618544	1.55304e-06	0.00271781	0.172677	1.09467
chr1	junb	2145	2693	6750	3460	1374	1622	3338	3273	3060.02	3715.96	2404.08	0.64696	-0.628251	3.5363e-06	0.0055009	25.2448	6.52104
chr18	cyp1a	1468	1439	1218	892	2124	2777	1470	1368	1602.93	1241.55	1964.31	1.58214	0.661879	8.5643e-06	0.01199	1.47725	8.46299
chr23	nmnat1	677	636	690	659	824	879	1545	1027	858.068	657.05	1059.09	1.61188	0.688745	1.4775e-05	0.0187318	0.0657087	2.06487
chr12	slc16a12b	3678	3875	4871	4723	5008	4406	8510	7061	5235.73	4225.77	6245.68	1.478	0.563644	1.60558e-05	0.0187318	0.686958	5.67605
chr19	mhc1uba	51	20	12	5	14	116	82	52	43.3638	22.0165	64.711	2.9392	1.55543	4.36208e-05	0.0469762	1.43923	3.59504
chr9	si:dkey-57a22.15	815	553	620	1005	479	489	531	310	594.306	736.94	451.672	0.612901	-0.706273	6.57834e-05	0.0657834	2.92577	0.488874
chr6	zgc:113054	2844	2841	2848	3366	3225	3782	5614	4244	3566.32	2931.69	4200.95	1.43294	0.518982	7.78528e-05	0.0726627	0.17409	1.9528
chr10	slc5a1	120	189	218	183	296	362	364	243	245.444	174.836	316.051	1.8077	0.854155	0.000104214	0.0911873	0.502279	0.352933
chr7	pc	1477	5366	3583	3957	6374	4266	5666	3829	4299.1	3527	5071.2	1.43782	0.523886	0.000117114	0.0936544	7.64678	5.00262
chr15	or117-1	2	2	4	22	0	0	0	0	3.62615	7.25229	0	0	#NAME?	0.000120413	0.0936544	2.3726	0
chr3	socs3a	1812	2591	4655	1319	1375	1719	1995	2021	2181.73	2571.4	1792.05	0.696916	-0.520943	0.000176792	0.129364	23.2492	1.18969
chr19	pkhd1l1	1484	1614	1775	1700	2055	1781	2896	2593	1982.35	1620.65	2344.04	1.44636	0.532426	0.000184806	0.129364	0.166474	2.74783
chr15	vtna	1916	3173	3427	3651	3398	3176	5500	4536	3572.38	2990.28	4154.47	1.38933	0.474385	0.000386516	0.257678	2.3418	3.45398
chr6	hmga1b	5905	5481	4865	5170	6021	7784	8410	6631	6254.41	5288.39	7220.43	1.36534	0.449256	0.000536327	0.341299	0.41579	0.410705
chr12	zgc:123217	304	280	457	357	341	441	782	597	440.55	345.052	536.049	1.55353	0.635552	0.000575132	0.35008	0.853214	2.89105
chr25	LOC570474	14	45	32	22	58	61	91	61	47.597	27.803	67.391	2.42388	1.27732	0.000650692	0.379571	0.486719	0.107647
chr3	junbl	6687	9648	20449	9856	5656	6976	10700	10524	10008.7	11519.8	8497.7	0.737661	-0.43897	0.000711252	0.391842	22.8444	3.97408
chr21	sc5dl	362	477	445	485	469	651	788	738	549.681	435.492	663.871	1.52442	0.608258	0.000751166	0.391842	0.210611	1.50483
chr24	fam69c	1446	1665	1632	1600	1752	1863	2932	2147	1864.41	1563.84	2164.98	1.38439	0.469255	0.000777166	0.391842	0.0913784	1.51721
chr1	scpp7	0	0	0	2	6	10	8	8	4.27036	0.477864	8.06285	16.8727	4.07662	0.000783684	0.391842	0.0829048	0.0668403
chr15	zgc:113279	1231	855	838	657	1320	947	1749	1009	1068.32	887.592	1249.05	1.40723	0.492861	0.00103406	0.4992	2.37574	2.20656
chr14	egr1	3223	6308	14405	8762	2375	2987	8615	10107	7052.89	8052.94	6052.83	0.751629	-0.411907	0.00133654	0.623719	27.2569	20.9569
chr13	zgc:153978	732	885	1955	1712	750	988	969	1004	1118.37	1299.62	937.115	0.721068	-0.471793	0.00164653	0.715672	10.8159	0.705104
chr21	or115-15	14	16	14	4	0	3	4	0	6.75726	11.9159	1.59864	0.13416	-2.89797	0.00168258	0.715672	0.461942	0.145513
chr10	si:ch73-46j18.5	21898	21949	19130	18858	23247	28824	32452	22530	23456.2	20205.1	26707.2	1.3218	0.402508	0.00169316	0.715672	0.432506	0.343929
chr15	aldoca	37	35	36	58	24	14	22	0	27.7393	40.7936	14.6849	0.35998	-1.47401	0.00173806	0.715672	0.351334	0.690163
chr10	or109-1	2	2	4	12	0	0	0	0	2.43148	4.86297	0	0	#NAME?	0.00178937	0.71575	0.867766	0
chr16	si:ch211-225p5.3	24	45	48	2	71	88	34	69	48.657	29.5596	67.7544	2.29213	1.19669	0.0018731	0.728426	1.22695	1.32951
chr12	aqp8a.1	1510	1854	1773	1617	2045	2385	2524	2020	1958.86	1665.57	2252.14	1.35218	0.435282	0.00216365	0.81868	0.285026	0.11497
chr3	hsp70	436	348	1431	684	538	390	636	407	604.63	716.719	492.54	0.687214	-0.541168	0.00233763	0.861233	19.0947	0.641257
chr21	otul	14	22	31	51	8	17	5	8	19.286	28.861	9.71096	0.336474	-1.57144	0.00271338	0.974033	1.20703	0.253059
chr12	zgc:158404	150	116	154	186	179	254	303	228	194.764	149.325	240.204	1.6086	0.685804	0.00315433	1	0.301685	0.342627
chr1	col17a1a	28190	30434	34661	31335	32471	30158	53688	44472	35472.8	30737.5	40208.1	1.30811	0.387485	0.00319493	1	0.34439	4.0013
chr14	gdf9	10	16	16	10	0	8	0	2	7.69387	12.8349	2.55289	0.198903	-2.32987	0.00344352	1	0.168007	0.459769
chr3	si:dkeyp-69e1.8	630	807	903	1028	886	922	1465	1280	984.389	828.324	1140.45	1.37682	0.461341	0.00386193	1	0.885012	2.24855
chr19	si:ch211-199g17.3	961	1072	1699	1206	633	860	1025	1037	1056.57	1218.52	894.63	0.734195	-0.445765	0.00388791	1	3.67116	1.37489
chr21	klf4a	1437	1147	1582	860	1005	814	1121	684	1075.69	1245.66	905.73	0.72711	-0.459755	0.00393901	1	3.89583	0.750997
chr24	hgd	1599	2048	1647	1848	1312	1440	1427	1070	1538.74	1759.26	1318.23	0.749313	-0.41636	0.00394694	1	0.569135	0.323633
chr5	LOC565548	111	141	191	96	98	83	52	67	105.198	133.287	77.1094	0.578521	-0.78956	0.0039914	1	1.46217	0.632242
Zv9_NA933	twsg1b	781	1233	1737	1382	978	896	964	873	1101.05	1263.76	938.341	0.742497	-0.429542	0.00407953	1	4.825	0.363189
chr20	ptgs2b	439	442	542	248	306	295	289	215	346.178	414.084	278.272	0.672019	-0.573426	0.0042612	1	2.81304	0.352441
chr19	tmem54	24	26	11	2	25	36	64	30	26.7227	15.6684	37.7771	2.41105	1.26966	0.00444172	1	0.741438	0.524194
chr10	lox	298	251	369	416	329	381	635	576	404.611	328.545	480.678	1.46305	0.548978	0.0044628	1	0.707741	2.58154
chr20	znf395b	3820	3600	3104	4525	2287	1956	3851	3292	3277.63	3705.63	2849.63	0.769	-0.378945	0.00457344	1	1.40765	3.23659
chr12	ppp1r3cb	6650	4920	3579	2699	4396	4085	3022	2062	3929.99	4428.41	3431.57	0.7749	-0.367918	0.00480814	1	12.0388	5.31072
chr22	pdcd4b	12902	11010	10534	12452	7849	7997	11327	8680	10267.7	11571	8964.38	0.774726	-0.368242	0.00492197	1	0.813186	0.438618
chr7	anxa2b	236	191	112	197	201	246	382	290	229.978	181.597	278.36	1.53285	0.616215	0.00501207	1	0.927874	0.895087
chr2	zgc:161973	262	362	229	293	175	162	238	158	232.463	282.163	182.763	0.647722	-0.626553	0.00541881	1	0.808406	0.103037
chr14	cyp4v7	122	98	40	91	147	185	156	97	116.494	86.6328	146.356	1.68938	0.756492	0.00572173	1	1.02515	0.748886
chr15	elna	552	714	1152	1180	885	919	1568	1409	1040.92	884.365	1197.48	1.35406	0.437292	0.00573953	1	3.28889	3.46458
chr3	zgc:112484	195	219	203	130	231	213	362	319	233.463	184.777	282.149	1.52697	0.610668	0.0058611	1	0.552444	1.18035
chr25	myod1	5181	7201	7249	5685	4682	5886	4983	3859	5561.24	6244.03	4878.46	0.7813	-0.356051	0.00588012	1	2.11392	1.1272
chr24	ahrra	152	148	208	251	184	295	346	316	236.125	186.68	285.57	1.52973	0.613279	0.00593251	1	0.660863	1.16125
chr1	si:ch211-157h5.5	151	173	180	279	152	176	77	75	157.362	192.228	122.496	0.637243	-0.650085	0.00642668	1	1.25798	1.73677
chr21	slc13a2	2255	3148	3349	3011	4488	2828	4436	3146	3322.85	2897.74	3747.96	1.29341	0.371177	0.00647474	1	1.04885	3.69473
chr20	tdh	27468	27258	30273	23207	22937	22021	21472	16873	23873.4	26739.5	21007.3	0.785628	-0.348082	0.00672481	1	1.24466	1.01044
chr4	si:dkey-14d8.7	3	2	0	0	7	8	7	10	4.71652	1.24965	8.18338	6.54852	2.71117	0.00674768	1	0.148003	0.110306
chr12	rbp4	31903	38637	31896	36195	38677	38416	58318	39619	38865.2	34154.1	43576.2	1.27587	0.351481	0.00685908	1	0.286472	0.901307
chr3	nr5a5	46	53	31	26	29	14	18	4	27.4454	38.5798	16.3111	0.422788	-1.24199	0.00700755	1	0.609888	0.698874
chr5	LOC569890	63	97	113	57	92	120	183	153	109.105	81.5465	136.663	1.67589	0.744928	0.00732407	1	0.676284	0.811982
chr13	slc1a4	9592	8476	8944	8993	10819	12617	13155	8479	10071.3	8888.39	11254.2	1.26617	0.340475	0.00746149	1	0.238108	1.03143
chr16	pklr	5114	8109	13655	10216	6935	6323	9225	6211	8146.55	9132.65	7160.45	0.78405	-0.350983	0.00748602	1	11.6648	0.434049
chr8	ulk1a	1762	1702	1465	1287	1727	1801	2484	1963	1766.19	1536.51	1995.87	1.29896	0.377362	0.00760276	1	0.923013	0.554335
chr12	si:ch211-215l11.5	5227	5831	3724	3119	7355	5318	5837	3952	5048.57	4426.74	5670.4	1.28094	0.357205	0.00761594	1	3.91216	5.85319
chr17	aspg	2800	2726	2657	2886	3248	3948	4216	2529	3100.36	2730	3470.72	1.27132	0.346331	0.00807735	1	0.0443883	1.22513
chr22	lpl	5790	6089	5721	5022	4704	5024	4287	3530	5007.92	5586.4	4429.44	0.792897	-0.334795	0.00876319	1	0.673936	1.29697
chr5	thnsl2	354	224	343	376	258	412	594	552	386.886	320.094	453.678	1.41733	0.503175	0.00910284	1	0.741567	3.03675
chr5	fabp1a	4495	5438	7507	7375	4488	4407	5520	4867	5480.71	6107.45	4853.96	0.79476	-0.331408	0.0091194	1	3.89407	0.39971
chr6	pck1	3846	4574	4287	3801	5894	4159	5416	5105	4645.67	4072.95	5218.38	1.28123	0.357527	0.00958256	1	0.393934	2.88207

## Sheet: DEG Day4
Chr	Gene ID	s_4DET1.count	s_4DET2.count	s_4DET3.count	s_4DET4.count	s_4DVD1.count	s_4DVD2.count	s_4DVD3.count	s_4DVD4.count	baseMean	baseMeanA	baseMeanB	foldChange	log2FoldChange	pval	padj	resVarA	resVarB
chr6	cyp24a1	10064	7687	5025	5355	37596	56659	37201	45378	26796.1	6326.46	47265.8	7.47113	2.90133	1.57524e-59	2.21274e-55	0.0374633	5.68078
chr7	LOC562139	34255	13052	17218	8047	6334	2359	2297	2482	9752.77	16014.5	3491.06	0.217994	-2.19764	1.19741e-41	8.41002e-38	25.7965	1.16055
chr7	zgc:136461	56087	21911	27510	13015	10678	3820	3546	3853	15866.8	26100	5633.73	0.215852	-2.21188	3.11013e-40	1.45627e-36	24.7328	1.29019
chr2	igfbp1b	7665	5387	9621	8008	13930	19451	35962	35648	19222.1	7416.26	31027.9	4.18377	2.0648	8.10854e-31	2.84752e-27	0.917717	44.2896
chr16	zgc:92590	1054	77	248	124	42	11	0	29	166.91	313.372	20.4482	0.0652523	-3.93783	1.6793e-30	4.71782e-27	31.8707	0.165564
chr22	he1a	389	647	0	145	6	7	8	51	133.596	246.025	21.1677	0.086039	-3.53887	4.58342e-25	1.07306e-21	20.9008	0.466023
chr24	si:ch211-234p6.12	4396	3658	2333	1521	1281	857	361	652	1713.05	2635.58	790.53	0.299946	-1.73723	1.24728e-24	2.50293e-21	5.87077	0.939788
chr7	zgc:113413	5692	7099	5211	6014	2275	2710	791	1460	3712.02	5633.4	1790.64	0.317861	-1.65353	7.44042e-23	1.30645e-19	3.48438	0.694558
chr8	ela2	82547	45199	50022	31478	18530	11470	13991	16192	31832.8	47159	16506.5	0.350018	-1.5145	3.21348e-22	5.01552e-19	6.73383	1.06507
chr7	zgc:174689	5164	6487	4135	4507	2068	2508	608	1160	3118.84	4692.29	1545.38	0.329345	-1.60233	3.21939e-21	4.52228e-18	2.01009	1.20799
chr12	zgc:153932	2568	1951	2408	1274	5535	4917	4278	5403	3668.57	1897.09	5440.05	2.86757	1.51983	6.61799e-21	8.45118e-18	1.00929	4.62027
chr5	ela3l	64625	29180	31992	19822	15419	10462	8563	9001	21875.3	32313.4	11437.2	0.353947	-1.49839	7.692e-21	9.00412e-18	11.9422	0.463295
chr18	tat	6029	4007	3647	2683	8477	9557	10357	11125	7346.72	3695.62	10997.8	2.97591	1.57333	1.06047e-19	1.14588e-16	0.365022	12.332
chr14	itln3	889	1568	351	224	356	113	78	122	407.97	647.684	168.256	0.259781	-1.94463	3.96722e-17	3.98054e-14	22.0115	1.32032
chr17	zgc:92137	25875	8778	8344	4962	6470	3912	3163	3857	7422.4	10275.2	4569.59	0.444721	-1.16903	9.45074e-16	8.8503e-13	29.3922	0.951142
chr20	klf11a	10634	10334	8995	8641	17621	26241	16592	21261	15384.9	8991.01	21778.8	2.42228	1.27637	1.51542e-14	1.33045e-11	0.166043	3.42402
chr2	amy2a	27794	12274	9635	5549	7967	5314	3677	5651	8896.87	11872.4	5921.37	0.498752	-1.00361	4.78084e-12	3.95038e-09	20.3788	0.98418
chr8	ela2l	105311	47527	54331	36807	29381	19222	23943	25892	40803	54514.7	27091.3	0.496953	-1.00882	6.09218e-12	4.75427e-09	8.18088	1.8042
chr19	cyt1l	200309	198406	182198	180133	91147	101743	62219	69261	131645	178499	84790.7	0.475019	-1.07394	2.34198e-11	1.73146e-08	1.8826	0.047428
chr17	lpin1	33905	18051	15521	11115	13464	9044	4892	6003	12915.3	17371	8459.66	0.486999	-1.03801	9.99889e-11	7.02272e-08	7.52613	1.48693
chr25	cpa4	19766	11604	9374	6100	6823	5976	3577	4278	7839.86	10334.5	5345.25	0.517226	-0.951134	2.89652e-10	1.9375e-07	7.39636	0.216987
chr6	cish	5488	2536	1648	1116	1956	1449	548	682	1721.02	2302.94	1139.11	0.494636	-1.01556	5.25851e-10	3.35756e-07	18.687	2.60702
chr4	pparaa	4965	3903	4001	3724	2094	1980	1696	1816	2953.59	3865.76	2041.43	0.528079	-0.921175	1.15744e-09	7.06896e-07	1.37224	0.746362
chr10	zgc:114201	12990	9242	8331	5648	6060	4578	2648	3332	6223.31	8182.03	4264.6	0.521215	-0.940048	1.76533e-09	1.03323e-06	2.61809	0.735628
chr22	he1b	213	146	0	22	2	3	0	34	43.5015	75.627	11.3761	0.150424	-2.7329	3.49053e-09	1.96126e-06	9.2717	1.06139
chr12	zgc:172140	89	147	161	69	298	292	360	297	229.086	110.5	347.672	3.14636	1.65368	8.44721e-09	4.56377e-06	0.713629	3.58936
chr16	fabp11b	687	673	532	504	1210	1659	785	829	849.403	553.291	1145.52	2.07037	1.04989	9.52797e-09	4.95701e-06	0.0467735	0.753186
chr9	tfcp2l1	988	846	605	527	408	376	101	216	470.6	671.163	270.038	0.402343	-1.3135	1.84383e-08	9.25011e-06	0.320548	0.826326
chr12	sult1st6	3110	2352	1641	1485	1417	1419	465	594	1441.12	1927.16	955.082	0.495592	-1.01278	1.94281e-08	9.41059e-06	1.24602	1.58112
chr2	tfa	263278	194264	151037	126607	112484	119857	47666	71230	127125	165735	88515.5	0.534077	-0.904879	2.05248e-08	9.52875e-06	1.34295	0.542587
chr20	slc25a29	3410	2829	2138	1772	1657	1084	802	1181	1770.48	2298.36	1242.6	0.540647	-0.887241	2.10288e-08	9.52875e-06	0.631638	0.984396
chr21	LOC568900	13496	6612	5937	5096	4502	3399	3297	3844	5493.07	6916.66	4069.48	0.588359	-0.765232	2.31474e-08	1.0161e-05	6.43025	1.33755
chr1	slc34a2a	8061	3704	3794	2343	3118	2457	1394	1729	3092.14	3953.56	2230.72	0.564233	-0.825638	3.81834e-08	1.62534e-05	10.0473	0.675952
chr2	bcl6ab	3501	3747	2413	2352	4933	6722	3207	4227	3832	2742.64	4921.35	1.79438	0.843486	4.09782e-08	1.693e-05	0.180303	0.608792
chr14	stc2	2563	2166	1607	1468	1210	1191	461	719	1336.34	1773.65	899.035	0.506883	-0.980275	4.7728e-08	1.91553e-05	0.207474	0.60164
chr16	pnp4b	12823	6930	5592	3671	4671	3358	2702	3501	5071.62	6365.81	3777.42	0.593391	-0.752944	5.23396e-08	2.04226e-05	8.82808	0.915207
chr20	igfbp1a	12971	8603	9152	9293	12574	16544	16880	18587	13634.4	9289.11	17979.7	1.93557	0.952759	9.53939e-08	3.62162e-05	0.502183	9.94122
chr15	elna	3777	4039	4214	4231	5382	6478	5469	7938	5400.61	3874.88	6926.33	1.7875	0.837939	1.86454e-07	6.89241e-05	1.45015	8.01176
chr8	rh50	1036	399	495	253	318	204	100	180	342.29	480.799	203.781	0.423838	-1.23842	2.23899e-07	8.06438e-05	6.49388	0.588707
chr25	cpa5	125680	67069	63958	48518	49563	39668	27067	34049	53803.6	68236.6	39370.5	0.57697	-0.793432	2.35969e-07	8.28662e-05	4.7052	0.404546
chr20	zgc:92851	1083	539	645	2234	461	606	418	551	829.068	1112.11	546.03	0.490987	-1.02624	3.19166e-07	0.000109349	34.0141	0.563423
chr18	fosb	1166	307	426	759	333	279	192	258	443.698	607.77	279.626	0.460086	-1.12002	3.59173e-07	0.000120126	8.31036	0.154213
chr22	zgc:194221	89	66	113	80	9	13	22	14	50.2515	83.5618	16.9412	0.202739	-2.30231	5.21296e-07	0.000170294	1.35248	0.249959
chr1	zgc:154142	11382	4606	4538	2412	4039	3221	1964	2587	4019	4977.34	3060.65	0.614918	-0.701535	5.85047e-07	0.000186776	16.8803	0.531062
chr16	fabp10a	36685	22486	12540	11585	16596	12078	6013	7282	14341.6	18109.5	10573.8	0.583878	-0.77626	7.64197e-07	0.000238548	8.54362	1.73856
chr12	habp2	2937	1968	1592	1171	1223	1041	621	871	1345.51	1714.74	976.269	0.569338	-0.812642	8.22546e-07	0.00025118	2.39588	0.288377
chr1	sc4mol	7822	4158	3941	2986	2483	3553	1485	2302	3370.15	4223.22	2517.09	0.596011	-0.746589	9.05781e-07	0.000270713	4.94525	0.53663
chr1	c3b	14479	11015	9470	7003	7965	5598	3619	4526	7565.61	9515.6	5615.63	0.59015	-0.760846	9.92725e-07	0.000290517	1.36456	0.944048
chr22	LOC563738	5737	4463	3194	3064	2531	3029	1361	1689	2953.88	3717.28	2190.49	0.589273	-0.762993	1.40787e-06	0.000403598	0.6506	0.225034
chr15	ctrl	93110	49248	52204	39090	36311	26634	25308	32324	42632.7	52669.5	32595.9	0.618876	-0.692279	1.99703e-06	0.000561046	3.87897	1.42765
chr7	zgc:172079	6923	4545	3801	2602	3148	3074	1370	1855	3191.71	3991.75	2391.67	0.599153	-0.739002	2.15923e-06	0.00059472	3.62485	0.535247
chr5	fep15	9203	5943	4940	4424	4046	3457	2487	3035	4480.51	5523.85	3437.17	0.622241	-0.684454	2.24296e-06	0.000605902	1.733	0.415609
chr22	cfhl1	442	354	387	343	210	170	115	71	251.14	357.201	145.078	0.406153	-1.29991	2.68406e-06	0.000711377	0.706683	0.459728
chr20	cyp2ad2	7731	2939	2168	1528	2773	2051	1329	1425	2506.82	3058.44	1955.2	0.639282	-0.645475	3.07488e-06	0.000799868	21.5669	0.96187
chr22	si:ch211-284e20.8	6295	5057	3648	3997	2816	3516	1686	2240	3483.74	4328.5	2638.98	0.609674	-0.713889	4.80929e-06	0.0012157	0.277003	0.112414
chr23	pmelb	14237	13797	9733	9978	20055	24673	11858	13783	14477.6	10948.4	18006.7	1.64468	0.717811	4.84652e-06	0.0012157	0.0328004	0.389038
chr3	ldlr	14150	9123	8940	7014	6371	6407	3392	4899	7186.08	8920.3	5451.86	0.611175	-0.710343	5.01958e-06	0.00123702	1.79896	0.181577
chr19	rrm2	5760	5556	2878	2545	7086	9751	3431	3610	4813.51	3715.72	5911.31	1.59089	0.669834	6.26746e-06	0.00151791	1.39462	4.64099
chr1	f7i	1541	1238	716	821	617	507	486	473	764.529	966.864	562.194	0.581461	-0.782246	6.69788e-06	0.00159466	0.981034	0.713683
chr1	zgc:56382	13291	10179	11648	8072	17140	14580	13984	17464	13614.9	10022.7	17207	1.71681	0.779733	7.61463e-06	0.00178271	0.891111	4.4717
chr1	si:dkey-22i16.3	5689	6289	6173	6385	7357	10111	7788	10171	7731.94	5834.23	9629.65	1.65054	0.722942	7.74305e-06	0.00178306	1.41121	5.32183
chr16	dpys	5132	3772	2582	2555	2527	2486	1218	1380	2542.82	3151.92	1933.72	0.613507	-0.704847	8.6228e-06	0.00195362	1.27335	0.459897
chr1	zgc:111983	15744	12123	13145	9396	20238	17065	16125	20196	15838.1	11659.6	20016.5	1.71674	0.779675	9.05319e-06	0.00201857	0.679005	4.15541
chr15	zgc:165502	4201	2766	3252	2311	1848	1753	1648	1584	2370.67	2888.97	1852.37	0.641189	-0.641179	1.04767e-05	0.00229948	2.44584	1.36514
chr4	si:dkey-31f5.1	8501	5031	4721	2965	3511	3207	2027	2942	3904.34	4738.49	3070.18	0.647924	-0.626103	1.10884e-05	0.00239629	4.84586	0.491872
chr5	zgc:112282	3951	2078	1186	738	1613	1275	679	589	1369.22	1691.77	1046.67	0.618679	-0.692737	1.23303e-05	0.00262429	14.7234	1.73661
chr15	abcg4b	377	357	212	234	474	761	298	550	401.623	267.144	536.102	2.00679	1.00489	1.32539e-05	0.00277876	0.0833735	1.60436
chr7	c6ast4	31939	15084	16697	9168	13627	11231	6718	7876	13175.5	16176.3	10174.6	0.628982	-0.668909	1.36536e-05	0.00281877	8.82003	0.480227
chr1	zgc:136854	14	3	0	2	33	45	22	37	19.7685	3.76068	35.7762	9.51325	3.24994	1.3846e-05	0.00281877	0.159068	0.166177
chr22	zgc:92041	222693	136352	144624	107812	94794	72804	75260	93720	115605	139259	91951	0.660288	-0.598832	1.40734e-05	0.00282413	2.34994	2.1745
chr4	si:dkey-61p9.11	155	306	190	42	476	283	308	274	257.914	156.043	359.784	2.30567	1.20519	1.63679e-05	0.00320266	1.96798	1.89479
chr5	aacs	5746	4316	3076	2963	2974	2718	1584	1637	2960.27	3627.8	2292.74	0.631991	-0.662024	1.64157e-05	0.00320266	0.884655	0.409648
chr2	si:ch73-252g14.4	2563	1083	1476	735	816	861	742	611	1061.5	1309.11	813.9	0.621721	-0.68566	1.79788e-05	0.00345957	7.77218	0.942384
chr6	si:dkey-91f15.1	439	410	242	108	141	143	42	121	187.662	262.697	112.627	0.428734	-1.22185	2.21185e-05	0.00415444	2.91155	0.456682
chr6	vdrb	5445	4741	2710	2415	3160	2444	1225	1683	2784.08	3406.41	2161.76	0.634616	-0.656045	2.21815e-05	0.00415444	2.43974	1.20262
chr16	zgc:171801	3152	1996	1887	1317	1144	1691	670	988	1512.86	1882.32	1143.4	0.607441	-0.719185	2.28525e-05	0.00422381	2.41168	0.507131
chr5	akr1a1a	867	973	501	594	380	495	225	282	509.141	665.09	353.191	0.531043	-0.913099	2.58561e-05	0.00471689	0.861708	0.087243
chr17	klf11b	6573	6013	5324	5998	7599	10861	6492	8395	7210.27	5597.98	8822.57	1.57603	0.656292	2.70726e-05	0.0048755	0.634832	1.79338
chr7	fgf19	492	263	146	87	132	118	58	42	148.568	209.714	87.4234	0.416871	-1.26233	3.28495e-05	0.00584097	5.06205	0.36877
chr6	hmga1b	11839	10801	7627	7983	14096	17638	9939	11863	11356	8748.88	13963.2	1.596	0.674461	3.36915e-05	0.00585346	0.0185804	0.258051
chr23	zgc:123207	980	779	646	746	474	445	264	343	562.571	728.198	396.945	0.545106	-0.87539	3.37531e-05	0.00585346	0.412374	0.0659498
chr6	rhcgl1	3650	3108	2041	1728	5317	3956	2114	3104	3034.51	2361.31	3707.71	1.5702	0.650945	3.46194e-05	0.00593047	0.573097	2.76362
chr19	si:ch211-203l9.3	3718	3645	2949	3585	2316	1583	1681	2283	2700.24	3253.25	2147.23	0.660027	-0.599404	3.65054e-05	0.00617821	1.70114	2.47279
chr23	vdra	2904	2609	2535	2451	1579	1104	1430	1788	2050.7	2458.38	1643.03	0.668341	-0.581343	4.32973e-05	0.00724044	1.20585	3.53603
chr14	npas4	10699	3536	8841	10102	3697	4431	4911	5911	6638.34	7961.5	5315.17	0.667608	-0.582926	4.52484e-05	0.0074777	13.3004	4.72731
chr10	zgc:110200	12081	9434	6780	5531	6482	6690	2748	3266	6198.08	7593.37	4802.79	0.632498	-0.660868	4.62042e-05	0.00754686	1.48467	1.05921
chr19	cyp51	15067	8431	8919	7068	5046	8195	4025	5140	7388.16	8955.56	5820.75	0.64996	-0.621577	4.94992e-05	0.00799213	2.84268	0.6802
chr14	LOC564844	1857	1353	815	1086	800	805	496	581	925.04	1150.15	699.933	0.608559	-0.71653	5.08202e-05	0.00811217	1.29998	0.0398417
chr11	tceb3	1216	520	829	406	385	310	325	432	536.441	673.873	399.008	0.592112	-0.756058	5.38138e-05	0.00840273	5.32811	1.21585
chr3	hspb9	5800	3153	1666	1170	5204	5965	2263	2536	3239.38	2508.15	3970.6	1.58308	0.662735	5.38368e-05	0.00840273	7.20427	3.38124
chr16	try	241959	133768	149951	108348	102185	87605	75620	96500	120737	143898	97576.9	0.678098	-0.560434	5.99238e-05	0.00925	3.39409	1.33909
chr5	psat1	7540	9814	4726	5443	9566	14528	5160	8227	7855.01	6242.89	9467.14	1.51647	0.600714	6.48065e-05	0.00988707	1.21529	2.35447
chr1	ugdh	10156	10137	6537	6635	6434	6841	2601	3286	6199.65	7624.42	4774.87	0.626261	-0.675165	6.54587e-05	0.00988707	0.316304	1.22205
chr1	gyg2	180	206	98	81	348	387	159	193	199.239	125.448	273.029	2.17642	1.12196	6.99917e-05	0.0104593	0.386637	0.544725
chr22	lpl	15523	10264	7443	6607	7574	7285	3508	4425	7340.36	8882.96	5797.75	0.652682	-0.615547	7.30102e-05	0.0107955	2.59773	0.448777
chr24	ezh2	4407	4859	3224	3551	5331	7338	3936	5023	4670.63	3697.91	5643.36	1.52609	0.609844	7.66209e-05	0.0112114	0.272758	0.712765
chr23	cyp2aa8	4350	3273	1869	1292	1936	2311	871	971	1935.14	2355.54	1514.74	0.643053	-0.63699	8.24065e-05	0.0119336	6.19991	1.23579
chr5	klf9	28497	14298	13733	9224	13763	9291	5715	8623	12124.6	14576.3	9672.91	0.663604	-0.591607	8.63358e-05	0.0123751	6.54171	1.37193
chr7	zgc:112160	75236	49189	44509	35395	32394	26850	24097	32859	38843.4	46206.2	31480.5	0.681304	-0.553629	9.57109e-05	0.0135803	1.57276	1.71592
chr25	wu:fa95e04	1601	1655	1166	1086	2043	2445	1464	1660	1627.04	1262.28	1991.81	1.57795	0.658055	0.000100307	0.014054	0.103063	0.221072
chr13	hkdc1	4534	4117	2921	2482	2819	2698	1097	1497	2609.77	3186.19	2033.36	0.638178	-0.647968	0.00010105	0.014054	0.520034	1.05545
chr10	si:ch73-46j18.5	12228	12273	7632	8250	15562	18607	9043	11383	11607.8	9200.96	14014.6	1.52317	0.607078	0.00012066	0.0166168	0.163803	0.181851
chr3	ezh1	3801	2670	2085	1700	1864	1651	1132	1227	1920.59	2302.89	1538.3	0.667985	-0.582112	0.000122473	0.0167027	1.50894	0.272582
chr4	si:dkey-14d8.7	444	267	204	145	126	139	45	110	170.038	233.864	106.212	0.454159	-1.13873	0.00012865	0.0173764	1.58354	0.3188
chr6	aldh1l1	20053	16703	9693	8744	10918	11432	4047	5496	10087.9	12267.4	7908.48	0.644676	-0.633355	0.000142853	0.0189711	2.48474	1.53744
chr6	rhcg2a	2530	2185	1530	1232	3649	2810	1466	2121	2125.49	1684.45	2566.53	1.52366	0.607538	0.000144453	0.0189711	0.445009	2.24852
chr12	slc16a12b	8333	7104	6699	6653	9603	11694	7215	10084	8464.01	6710.44	10217.6	1.52264	0.606574	0.000144508	0.0189711	0.406155	1.49249
chr8	gck	164	160	231	239	82	100	59	59	135.916	193.738	78.0947	0.403095	-1.31081	0.000148961	0.0193745	2.64775	0.024187
chr22	si:ch211-262h13.5	457	197	161	112	538	382	399	247	309.749	200.714	418.785	2.08648	1.06107	0.00015446	0.0198591	1.53485	2.81867
chr12	zgc:153920	29	52	15	13	106	93	62	51	52.3012	23.8709	80.7314	3.382	1.75788	0.000155514	0.0198591	0.33794	0.298275
chr13	slc1a4	7901	9116	5034	5687	9049	11955	6623	9333	8009.88	6318.12	9701.64	1.53553	0.618734	0.000161472	0.0204342	0.533658	1.17373
chr1	slc43a1b	5790	5262	3584	3860	3549	3618	1748	1996	3497.26	4221.9	2772.62	0.656724	-0.60664	0.000175338	0.0219908	0.117347	0.442855
chr20	si:dkey-185l3.3	1790	1933	1498	1029	972	1192	510	825	1163.17	1430.39	895.944	0.626363	-0.674928	0.000194615	0.0241925	1.35291	0.319812
chr2	sepp1b	9035	5506	3977	3634	8542	8971	5332	6319	6257.03	4916.42	7597.64	1.54536	0.627943	0.000203658	0.0250946	1.62059	0.0634645
chr23	igfbp6b	1215	1045	956	795	688	674	452	340	742.437	925.795	559.078	0.60389	-0.727642	0.000221057	0.0270016	0.356545	0.578402
chr22	cfhl2	1450	1042	834	543	690	524	419	436	705.436	864.597	546.275	0.631827	-0.6624	0.000242326	0.0293445	1.8874	0.439596
chr13	arg2	11209	6588	4270	3219	5456	4443	2674	2470	4678.06	5506.45	3849.66	0.699118	-0.516391	0.000259179	0.031117	8.18802	1.30376
chr3	zgc:153036	1554	931	868	692	736	501	474	477	748.121	911.742	584.5	0.641081	-0.641422	0.000267439	0.0318365	1.49576	0.801028
chr24	si:ch211-234p6.13	905	684	316	227	328	329	151	221	360.665	458.939	262.39	0.571732	-0.806589	0.000270294	0.031906	4.619	0.127199
chr2	ebi3	755	403	376	349	270	240	161	228	330.44	423.712	237.168	0.559739	-0.837175	0.000281056	0.0329	1.28717	0.177937
chr21	ghrb	9222	5561	3679	2178	4841	3925	1490	2043	3759.28	4474.13	3044.43	0.680452	-0.555435	0.000290686	0.0334898	10.3151	2.94995
chr9	zgc:110221	962	1260	820	847	1098	2414	780	1056	1120.34	900.563	1340.12	1.48809	0.573459	0.000290863	0.0334898	0.515321	4.49538
chr18	si:dkey-24l11.1	5652	3597	2582	1886	2720	2750	1124	1538	2534.55	3025.13	2043.98	0.675668	-0.565613	0.000293836	0.033557	4.80734	0.848117
chr8	sult1st2	1825	992	533	483	700	672	321	351	670.214	823.624	516.805	0.627477	-0.672366	0.000297747	0.0337294	7.40701	0.445817
chr4	gys2	6614	5047	4172	3302	3327	3325	2175	2666	3679.62	4336.15	3023.1	0.697186	-0.520384	0.000320425	0.0359601	0.902067	0.203915
chr7	zgc:174688	658	647	279	317	305	335	116	151	322.499	420.601	224.398	0.533516	-0.906396	0.000322558	0.0359601	1.68322	0.495593
chr9	lss	2101	1428	1230	1338	982	1412	527	541	1129.07	1395.47	862.673	0.618197	-0.693863	0.000342571	0.0378905	0.667442	1.11302
chr7	agxt2l1	7035	5002	3892	3011	3491	3814	2036	2039	3581.84	4246.09	2917.6	0.687126	-0.541353	0.00034642	0.0380168	1.95921	0.318737
chr3	cyp2k18	1456	1317	671	658	804	788	342	295	731.965	909.665	554.266	0.609307	-0.714758	0.000362323	0.0394539	1.88968	1.27101
chr13	zgc:112210	1951	1414	999	905	891	1113	400	546	958.659	1180.43	736.889	0.624255	-0.679793	0.000366	0.0395478	1.0933	0.655533
chr5	serpina7	544	265	133	204	654	542	277	329	353.093	248.749	457.436	1.83894	0.878878	0.000427562	0.0456894	1.6853	0.967959
chr11	socs8	1101	677	467	323	449	424	242	198	448.559	562.086	335.032	0.59605	-0.746494	0.000429345	0.0456894	3.3264	0.469497
chr1	zgc:152925	1991	2115	1937	1979	2255	3342	2358	2495	2346.11	1891.13	2801.08	1.48117	0.566735	0.000438551	0.0463183	0.925135	2.69369
chr6	krt4	3131024	2798899	2241857	2359017	2002644	2088107	1193364	1561525	2.10737e+06	2.43299e+06	1.78175e+06	0.732332	-0.44943	0.000445875	0.0467403	0.36437	0.121879
chr1	abcg2b	2983	1952	1316	1106	1154	1314	843	974	1377.02	1625.62	1128.43	0.694151	-0.526679	0.000459976	0.0478614	3.14856	0.167869
chr20	LOC798872	6931	4988	5370	5529	5007	6394	7672	10512	6873.02	5333.92	8412.11	1.5771	0.657271	0.000473333	0.048889	0.807157	16.4251
chr9	upp2	340	175	124	110	399	228	310	314	254.038	163.811	344.266	2.10161	1.07149	0.000479714	0.0491864	0.793813	2.48367
chr10	hmgcs1	21355	16515	15804	13748	11388	13561	7008	8369	12974.8	15550.4	10399.2	0.66874	-0.580482	0.000485196	0.049388	0.606369	0.0364423
chr16	fbxo32	1910	834	875	837	880	613	377	618	823.24	999.701	646.779	0.646972	-0.628225	0.000503885	0.0505963	3.60958	0.878939
chr11	zgc:110377	3144	2245	1257	945	1467	1314	660	989	1395.52	1654.76	1136.28	0.68667	-0.542312	0.000505468	0.0505963	5.47998	0.436141
chr19	pdk2	39911	13434	10429	7792	16728	13484	5884	6476	12893.9	15192	10595.8	0.697461	-0.519815	0.000509496	0.0505963	23.3872	2.6373
chr3	aqp8b	351	328	284	318	138	211	84	152	225.054	299.639	150.47	0.502172	-0.993748	0.000513147	0.0505963	0.442201	0.267104
chr17	col10a1	40827	35792	33411	28910	45556	57290	30277	48596	39920.3	32216.6	47624	1.47824	0.563885	0.000515076	0.0505963	0.287729	1.63795
chr9	stk24a	2155	1623	1171	829	1055	1007	504	748	1069.59	1287.58	851.591	0.661389	-0.596429	0.000540863	0.0527605	2.04978	0.24956
chr14	zgc:154020	1963	2665	2827	816	2888	3201	2685	1918	2390.07	1921.16	2858.98	1.48816	0.573525	0.000547594	0.0530487	6.90101	3.75992
chr6	gadd45ab	4723	3036	2472	2020	2078	2327	1375	1619	2337.76	2744.7	1930.82	0.70347	-0.507438	0.000564093	0.0537459	2.13621	0.0371312
chr24	zgc:172225	898	675	318	218	335	335	156	226	361.174	453.829	268.52	0.591676	-0.757122	0.000565056	0.0537459	4.62199	0.122182
chr16	zgc:66382	226250	129546	142825	104718	97929	89195	82328	97152	118371	137148	99594.4	0.726182	-0.461597	0.00056627	0.0537459	2.79711	1.77451
chr16	ddc	5814	4139	3588	2430	3164	3022	1507	2049	3045.09	3596.45	2493.73	0.693387	-0.528268	0.000630431	0.059434	2.24405	0.326768
chr7	anxa2b	11090	8569	6219	5915	5968	6647	3032	3757	6057.77	7183.84	4931.69	0.686497	-0.542674	0.000651609	0.061021	0.590511	0.310881
chr14	fosl1	2078	602	881	706	654	594	448	707	796.526	947.833	645.22	0.680732	-0.554841	0.000686871	0.0638972	8.0705	1.11152
chr9	crygmxl1	389	283	162	118	471	465	286	287	299.635	207.91	391.361	1.88236	0.912544	0.000692851	0.0640295	0.823281	0.195321
chr22	si:ch211-140f21.1	8615	6042	4208	3634	4295	4282	2357	2874	4288.5	5013.59	3563.41	0.710751	-0.492585	0.000710317	0.0652146	2.33247	0.0930426
chr6	zgc:123190	2336	2399	1203	925	2874	3608	1092	1258	1836.2	1517.09	2155.3	1.42068	0.506577	0.000716571	0.0653615	2.09787	5.52776
chr20	zgc:171525	5661	4488	4432	4204	2871	2948	2804	2983	3769.38	4367.94	3170.82	0.72593	-0.462098	0.000749539	0.0679276	0.883524	2.15883
chr22	si:dkey-21e7.2	5512	4570	3131	2556	3008	2970	1552	2142	3015.9	3538.9	2492.91	0.704431	-0.505469	0.00076179	0.0684321	1.30905	0.181372
chr20	sesn1	56240	34400	26150	24559	27527	26302	13216	18012	26673.6	31554.7	21792.4	0.690624	-0.534028	0.00076485	0.0684321	2.57417	0.286696
chr10	slc27a4	8364	7700	5599	4778	5673	4561	2346	3690	5092.86	6013.12	4172.6	0.693916	-0.527168	0.000776983	0.0690777	0.376324	1.00235
chr7	slc12a10.1	557	424	362	337	285	225	96	220	297.813	384.323	211.304	0.549809	-0.862997	0.000787716	0.0695915	0.11611	0.65192
chr25	dhtkd1	31060	23037	19223	16888	16981	15963	10559	11047	17379.8	20508.8	14250.7	0.694858	-0.52521	0.00079679	0.0697847	0.514162	0.224857
chr8	upb1	5695	4571	3437	2886	3111	3320	1666	2105	3183.27	3749.32	2617.23	0.698055	-0.518588	0.000799839	0.0697847	0.708378	0.104212
chr20	serpina1	31158	23606	18641	16211	13321	18009	10484	12490	17274.6	20295.2	14254	0.702332	-0.509775	0.000852783	0.0739447	0.596176	0.343828
chr24	msrb2	6375	5798	4248	3583	3858	4395	1885	2245	3835.72	4546.73	3124.71	0.687242	-0.541109	0.000947542	0.0816572	0.41709	0.606153
chr22	hsd11b3a	6669	6179	3133	3416	4244	4423	1625	1688	3639.14	4325.48	2952.8	0.682653	-0.550776	0.00095592	0.0818768	2.23203	2.57148
chr2	si:dkey-52k20.7	25154	20153	15002	12711	13019	14809	6227	10520	13939	16493.3	11384.7	0.690263	-0.534781	0.00103772	0.0883443	0.699194	0.546653
chr16	trip13	627	590	476	348	770	901	477	715	606.224	466.106	746.341	1.60123	0.679177	0.00104711	0.0886072	0.22571	0.417426
chr4	adm2	730	648	419	353	625	842	713	815	650.651	482.766	818.537	1.69551	0.761722	0.00106124	0.0892344	0.289625	3.01273
chr22	LOC792509	7422	6244	4057	3671	4086	4215	2243	2752	4114.11	4803.95	3424.26	0.712802	-0.488426	0.00106723	0.0892344	1.05532	0.0768796
chr11	zgc:92474	6599	5062	5407	4466	3307	3758	3028	3364	4315.9	5001.85	3629.94	0.725719	-0.462516	0.00112233	0.0928846	1.30012	1.324
chr22	LOC100006793	5385	5040	2504	2785	3407	3597	1302	1422	2951.34	3503.49	2399.2	0.684804	-0.546236	0.00113033	0.0928846	2.27824	2.34297
chr6	dysfip1	203	89	85	38	73	30	16	21	62.2884	89.9116	34.6653	0.385549	-1.37502	0.00113072	0.0928846	2.35032	0.622243
chr19	klf2b	7525	6518	7562	10648	5485	5812	3847	4999	6560.83	7792.11	5329.55	0.683968	-0.548	0.00117356	0.0958433	9.56967	0.416238
chr16	pklr	21410	16123	17682	16087	9824	11170	10940	12041	14383.6	16649.8	12117.3	0.727774	-0.458437	0.00119702	0.0971939	1.46028	2.83206
chr4	si:ch211-240l19.6	2104	1073	1054	782	983	765	368	813	937.758	1119	756.517	0.676065	-0.564766	0.00126865	0.102418	3.36744	1.54787
chr21	slc23a1	1398	1159	1176	869	732	909	510	530	879.915	1064.49	695.343	0.65322	-0.614359	0.00128393	0.103059	0.923436	0.104744
chr1	crtac1	5991	5039	4280	3380	3385	3441	2300	2580	3675.14	4271.12	3079.17	0.720926	-0.472076	0.00129898	0.103675	0.540191	0.192799
chr5	LOC564060	455	216	107	182	505	427	238	303	293.748	208.886	378.61	1.81252	0.857997	0.00140757	0.111707	1.56413	0.410631
chr10	zgc:136871	5395	4435	2776	1877	3257	3204	1070	1477	2710.04	3202.11	2217.96	0.692657	-0.529787	0.00142114	0.111735	4.03137	2.44875
chr9	ska3	933	972	544	733	1099	1487	814	826	911.606	727.677	1095.54	1.50552	0.590266	0.00142383	0.111735	0.38321	0.462892
chr5	si:dkey-252h13.5	11708	9531	6191	3852	6999	7037	2403	3085	5860.9	6913.99	4807.82	0.695376	-0.524134	0.001458	0.113781	4.68872	2.51542
chr6	zgc:113054	5158	5564	3614	3643	5609	7628	4013	4998	4950.24	4115.57	5784.92	1.40562	0.491202	0.00160696	0.124713	0.218778	0.487305
chr19	cdca8	1694	1774	1149	1109	1870	2653	1226	1514	1584.74	1305.77	1863.72	1.42729	0.513283	0.00163241	0.125991	0.179077	0.573921
chr18	zgc:153031	3022	2556	1367	1265	1682	1761	798	773	1537.97	1816.17	1259.77	0.693641	-0.527738	0.00164737	0.126451	2.65736	1.05055
chr25	zgc:113028	7411	6334	4389	4959	7651	8695	5104	7142	6389.84	5271.24	7508.44	1.42441	0.510369	0.00175081	0.133661	0.10588	0.724057
chr25	zgc:101540	10580	8925	5188	5082	6404	6788	2352	3183	5640.87	6646.62	4635.11	0.697364	-0.520017	0.00178825	0.135465	1.73684	1.88641
chr16	ccne2	1963	2098	1316	1297	2319	3133	1424	1495	1824.51	1520.92	2128.11	1.39923	0.484629	0.00179373	0.135465	0.245349	1.01668
chr20	zgc:153896	2505	1946	1200	843	1404	1184	557	774	1211.9	1430.87	992.934	0.693938	-0.527121	0.00183404	0.137769	3.42988	0.82015
chr8	serpind1	3390	2552	1497	1473	1996	1615	831	1055	1687.72	1977.09	1398.35	0.707279	-0.499649	0.00185058	0.138272	2.24494	0.940451
chr22	ahsg	528	354	238	246	216	199	175	89	242.294	304.899	179.69	0.589345	-0.762816	0.00194425	0.144502	0.720506	0.897048
chr12	asah2	8936	5270	3645	2977	4385	3902	2090	2804	3981.22	4574.54	3387.89	0.740597	-0.43324	0.00201091	0.147821	5.65912	0.439413
chr9	mxc	228	901	110	126	171	184	118	203	237.13	293.934	180.327	0.613495	-0.704876	0.00201984	0.147821	20.2649	0.492029
chr25	cyb5r2	3776	2894	2414	1769	2061	2583	867	1269	2070.71	2454.66	1686.77	0.68717	-0.541261	0.00202048	0.147821	1.21644	1.22147
chr19	LOC798104	201	173	194	113	116	67	60	50	117.298	157.913	76.6831	0.485604	-1.04215	0.0021407	0.155805	0.805866	0.341148
chr4	socs2	2403	1673	1432	1184	1248	1016	875	965	1306.45	1514.68	1098.23	0.72506	-0.463828	0.00220265	0.159071	0.838644	0.782484
chr7	zgc:194626	763	716	645	353	339	419	267	347	464.507	565.297	363.717	0.643409	-0.636191	0.00220822	0.159071	1.56366	0.260703
chr2	itgb1b.2	5342	5218	3446	4213	3238	3878	1873	2611	3589.15	4190.48	2987.82	0.713002	-0.488021	0.00224202	0.16038	0.558461	0.143998
chr20	dhcr24	2776	1925	1712	1781	1474	1803	675	1127	1581.71	1879.33	1284.09	0.683269	-0.549475	0.00225816	0.16038	0.596851	0.634523
chr4	cradd	385	414	366	206	437	643	467	409	419.024	315.109	522.938	1.65955	0.73079	0.00226064	0.16038	0.637408	1.45579
chr10	zgc:113255	3524	2888	2057	2057	1942	2118	983	1567	2043.81	2388.69	1698.94	0.711242	-0.491587	0.00228985	0.161636	0.215847	0.362625
chr20	fos	13526	5587	17263	32382	5662	8117	11145	18671	15048.6	17443.1	12654	0.725444	-0.463063	0.00232009	0.162951	35.2065	12.8519
chr2	zgc:92406	4560	3959	2279	2221	2708	2985	1019	1511	2475.28	2908.34	2042.21	0.702191	-0.510064	0.00237865	0.166233	1.56355	1.47563
chr23	nmnat1	1870	1765	1082	1047	1754	2580	1234	1649	1583.72	1300.59	1866.84	1.43538	0.521428	0.0023979	0.166749	0.306371	0.750792
chr1	cyp4v2	7305	5258	3295	3047	4042	3617	1798	2587	3637.4	4194.12	3080.69	0.734527	-0.445113	0.00247467	0.17124	2.69444	0.599446
chr5	zgc:175280	9491	6319	5134	4082	5124	4458	2629	3767	4884.22	5612.95	4155.48	0.740338	-0.433745	0.00254063	0.174942	2.01947	0.487202
chr1	si:ch73-6k14.1	618	668	347	210	184	441	147	201	325.852	406.505	245.2	0.603189	-0.729317	0.00256438	0.175717	2.62408	1.02763
chr19	cyt1	425130	352174	335741	327212	265763	274148	176173	216393	290154	335163	245146	0.731424	-0.45122	0.00263428	0.17963	0.884396	0.207652
chr24	zgc:158823	665	426	392	308	341	287	119	201	321.948	404.854	239.043	0.590443	-0.76013	0.00271196	0.184034	0.721257	0.46523
chr3	zgc:194659	1799	1278	1306	1098	868	1081	635	758	1069.17	1262.8	875.542	0.693336	-0.528373	0.00277371	0.187139	0.72492	0.132318
chr4	slco1f4	9	6	2	0	15	28	6	30	11.8898	3.45339	20.3263	5.88588	2.55726	0.00278437	0.187139	0.12164	1.00915
chr15	cyp2y3	22869	17611	10957	10336	13281	14569	4649	6487	11680.5	13767.4	9593.71	0.696844	-0.521091	0.00282582	0.18869	1.88672	2.18782
chr24	prhoxnb	691	506	382	336	322	336	154	216	346.642	431.245	262.039	0.607633	-0.718728	0.00283431	0.18869	0.430234	0.103725
chr3	zgc:172051	4196	2212	2205	2015	3878	2913	2768	3399	2952.34	2401.94	3502.74	1.45829	0.544281	0.00286432	0.189789	1.41458	3.29558
chr10	ugt5d1	2054	1699	1036	1196	1123	1427	448	660	1127.15	1349.73	904.57	0.670188	-0.577362	0.00295596	0.194941	0.612759	1.253
chr16	ttk	3696	3889	2294	2191	4101	5284	2236	3008	3224.58	2730.26	3718.91	1.36211	0.44584	0.00298851	0.196167	0.515825	0.71989
chr3	zgc:198195	2176	1443	891	691	1095	1078	408	558	960.303	1138.46	782.141	0.687013	-0.54159	0.00301964	0.197288	4.06739	1.02818
chr6	pglyrp2	429	342	247	177	176	200	62	154	208.367	267.402	149.333	0.558458	-0.84048	0.00304552	0.198058	0.661601	0.489125
chr2	LOC100005645	1890	1127	933	790	825	912	478	642	899.319	1059.53	739.109	0.697582	-0.519565	0.00312219	0.202108	1.90229	0.0392888
chr3	srebf1	22938	21323	22178	22881	13977	13844	13565	15394	18354.8	21142.4	15567.2	0.736301	-0.441632	0.00313901	0.202264	2.47464	2.31261
chr22	ing5a	2507	1805	1724	1672	1471	1197	976	1198	1535.16	1777.81	1292.51	0.727023	-0.459928	0.00316091	0.202746	0.562005	0.787476
chr17	foxo3a	49603	41088	29939	31042	31407	29753	15805	18921	29575.1	34567.1	24583.1	0.71117	-0.491733	0.0032267	0.206025	0.10646	0.283408
chr19	fabp11a	3008	2549	2684	3056	3163	4259	2844	3462	3168.17	2674.94	3661.4	1.36878	0.45289	0.00325578	0.206941	1.70355	1.83275
chr20	tdh	75800	49072	43825	35004	40463	36795	24801	26969	39879.4	45988.3	33770.6	0.734331	-0.445497	0.00328534	0.207332	1.58984	0.261121
chr1	pdia2	14954	9859	6405	5579	7947	7838	3190	4567	7020.6	8121.14	5920.05	0.728969	-0.456072	0.00329906	0.207332	3.96187	1.01131
chr2	dpyd	29477	20799	17610	16075	15508	16418	9867	11454	16482.4	19082	13882.8	0.727534	-0.458913	0.00330621	0.207332	0.617782	0.0342659
chr20	zgc:154018	656	549	377	308	279	386	120	235	340.168	424.498	255.838	0.602683	-0.730529	0.00336237	0.209917	0.506909	0.516565
chr23	klf15	12222	8877	5843	5145	7264	5968	2952	4424	6198.14	7137.93	5258.34	0.736676	-0.440898	0.00338942	0.210669	2.33301	1.04108
chr25	crabp1a	3228	2829	1989	2064	3308	3892	2341	2717	2757.36	2305.07	3209.65	1.39244	0.47761	0.00342006	0.210754	0.0367475	0.216628
chr11	myog	2730	2743	2196	3321	3039	4137	2561	3594	3074.24	2602.98	3545.51	1.3621	0.44583	0.0034208	0.210754	2.67046	2.17229
chr14	tbx22	110	169	45	50	176	207	114	143	124.017	81.6113	166.423	2.03921	1.02801	0.00351607	0.215678	1.0133	0.0199907
chr1	plk1	5412	6038	3423	3898	6472	8375	3497	4222	4992.07	4278.86	5705.29	1.33337	0.415074	0.00372523	0.227515	0.517661	1.09838
chr3	socs1	1138	649	260	202	393	476	154	216	389.262	472.253	306.27	0.648529	-0.624756	0.00376388	0.228335	9.01477	0.682361
chr17	aspg	7057	7233	4988	4361	7207	9356	5581	6397	6440.64	5390.53	7490.75	1.38961	0.474682	0.00377118	0.228335	0.245507	0.564852
chr13	zgc:173961	9027	5643	2746	2511	4541	4755	1640	1898	3723.12	4290.45	3155.78	0.735535	-0.443134	0.00381898	0.230237	10.2767	2.83334
chr9	tmem30c	4484	3811	3167	2559	2822	2918	1455	1854	2760.4	3203.03	2317.78	0.723622	-0.466691	0.00385029	0.231133	0.417372	0.167705
chr22	creb3l3	1414	1235	1074	992	865	787	459	771	922.159	1089.3	755.02	0.693126	-0.528811	0.00395031	0.236128	0.184504	0.635043
chr3	dlx4a	2792	2512	1990	2260	2995	3771	2276	2503	2620.12	2213.98	3026.25	1.36688	0.45089	0.00397147	0.236387	0.287073	0.424009
chr5	slc14a2	609	514	370	269	726	690	369	594	506.688	395.784	617.592	1.56043	0.641942	0.00409697	0.242828	0.376022	0.559741
chr7	amdhd1	2656	1980	1874	1562	1443	1471	863	1347	1598.88	1852.23	1345.53	0.72644	-0.461083	0.00411547	0.242899	0.560567	0.577214
chr22	zgc:114170	5377	4706	3940	3489	5592	6307	4138	5002	4793.23	4025.52	5560.94	1.38142	0.466154	0.00414701	0.243736	0.0951414	0.656574
chr14	and4	4903	5155	4590	4487	6759	6947	3637	5618	5222.26	4488.6	5955.91	1.3269	0.408057	0.00426525	0.248789	0.782207	0.700355
chr7	rcor2	4253	4035	2577	3097	4406	5484	3018	3826	3777.95	3193.9	4362.01	1.36573	0.449673	0.00426839	0.248789	0.225824	0.264646
chr13	plek2	1547	1117	601	487	1649	1474	796	803	1010.4	818.085	1202.72	1.47016	0.555974	0.00428943	0.248982	2.2258	1.25944
chr25	rhcg	2092	1962	1337	1210	2291	2539	1483	1735	1797.14	1498.12	2096.16	1.39919	0.484595	0.00434112	0.250945	0.164796	0.0347981
chr1	ugt5b3	3605	2659	1924	1657	2154	2238	906	991	1887.89	2208.03	1567.75	0.71002	-0.494069	0.00437106	0.25164	1.24596	1.42395
chr16	ctssb.2	1638	1136	984	933	1914	1793	971	1137	1280.44	1068.85	1492.03	1.39592	0.481219	0.00440645	0.252642	0.264674	0.473085
chr21	cldnc	7773	5575	3780	2978	4281	4562	1750	2458	3864.65	4460.65	3268.65	0.732775	-0.448558	0.00442464	0.252654	3.02755	1.09583
chr22	zgc:110289	1383	1272	420	715	1396	1888	526	943	1003.47	833.504	1173.44	1.40784	0.493482	0.00455237	0.258896	2.30264	2.89639
chr11	zgc:158773	135	109	86	100	140	150	169	243	148.178	99.0662	197.29	1.99149	0.993851	0.00466692	0.263777	0.0394916	2.93442
chr13	fbxo5	1026	1020	674	552	1103	1590	615	839	894.31	740.182	1048.44	1.41646	0.502292	0.00470811	0.263777	0.330893	0.965902
chr6	bcl6a	5219	4633	3302	3693	5315	6354	3586	4868	4563.93	3862.06	5265.8	1.36347	0.447282	0.00471287	0.263777	0.0827236	0.486438
chr19	si:ch211-244a23.1	653	611	542	414	887	753	652	617	644.383	511.863	776.904	1.5178	0.60198	0.00471332	0.263777	0.222658	1.13067
chr9	ugt1a7	25291	20825	13321	12219	14628	17092	6004	8287	13752.1	16056.4	11447.8	0.712973	-0.48808	0.00485125	0.270419	1.1802	1.30095
chr1	ugt5b1	1590	1186	786	601	880	769	358	517	781.922	923.133	640.712	0.694063	-0.526862	0.0049374	0.274133	1.93247	0.545283
chr13	tacc3	4151	4431	3130	3660	4688	6403	3113	4124	4151.43	3566.59	4736.26	1.32795	0.409203	0.0049836	0.275278	0.475967	0.503357
chr23	agmat	3630	2960	2132	1923	2208	1966	1185	1518	2096.67	2406.48	1786.86	0.74252	-0.429498	0.00499722	0.275278	0.450741	0.255793
chr24	cpb1	45214	29348	29955	22266	23150	21465	15197	21768	25291.9	28886.6	21697.2	0.751115	-0.412894	0.0051121	0.280507	1.61775	0.912741
chr5	foxn4	3176	2975	2459	2420	3351	3907	2568	3348	3025.76	2554.64	3496.88	1.36883	0.452945	0.00522429	0.285547	0.161205	1.17204
chr10	lox	2306	2371	2696	2752	2749	3474	2309	3603	2842.09	2427.18	3257	1.34189	0.424263	0.00524843	0.285755	2.6464	3.69344
chr12	zgc:158404	618	785	710	519	761	898	952	769	775.417	617.042	933.792	1.51333	0.597731	0.00536605	0.291031	0.871581	4.52972
chr14	slc25a43	9115	4486	2951	2382	4452	3909	1916	2078	3604.14	4087.95	3120.33	0.763299	-0.38968	0.00540087	0.291792	11.2575	1.4091
chr5	LOC796384	9397	5644	4866	4482	4186	6279	2386	3107	4758.78	5493.52	4024.04	0.732507	-0.449087	0.00544104	0.292836	1.99678	1.02155
chr14	cpeb4	7561	6535	4610	5115	4973	4874	2576	3209	4730.97	5444.98	4016.95	0.737735	-0.438826	0.00559603	0.299763	0.142757	0.189278
chr8	slc5a9	1649	1176	1276	902	781	946	544	848	986.941	1151.1	822.778	0.714774	-0.484441	0.00562949	0.299763	1.26852	0.649666
chr12	kntc2l	2448	2377	1448	1677	2606	3338	1544	2039	2126.71	1810.47	2442.95	1.34934	0.432257	0.00565419	0.299763	0.222631	0.330128
chr14	zgc:77938	7783	6058	4986	4300	4374	5272	2340	3188	4567.11	5263.82	3870.39	0.735281	-0.443633	0.0056551	0.299763	0.410198	0.259376
chr7	alox12	4418	4662	3301	3596	3324	3902	1457	1791	3151.96	3692.98	2610.94	0.706999	-0.500219	0.00579747	0.306154	0.467825	1.27403
chr25	cyp2x9	5780	3644	2529	2172	2990	3090	1616	1528	2736.86	3123.57	2350.15	0.752394	-0.41044	0.00582864	0.306648	3.66781	0.729546
chr20	gata4	1334	1313	1361	1551	789	788	889	1062	1154.73	1325.73	983.739	0.742036	-0.43044	0.00591634	0.30966	2.97904	3.20877
chr16	fdps	8099	6427	4669	5108	4820	5869	2338	2932	4774.45	5536.21	4012.69	0.724807	-0.46433	0.00593813	0.30966	0.271342	0.790355
chr16	crabp2a	2376	2710	1797	1317	3022	3496	1303	1970	2160.59	1862.04	2459.14	1.32067	0.401269	0.00595203	0.30966	0.967955	1.46455
chr4	chrm2a	2740	2695	2127	2387	2007	1442	1283	1754	2029.38	2315.46	1743.3	0.752897	-0.409476	0.00604892	0.312685	0.69513	1.64858
chr19	zgc:92533	687307	499410	432991	389277	407617	378597	258075	299442	405684	458127	353241	0.771053	-0.375098	0.00606384	0.312685	0.564939	0.32132
chr2	zgc:153913	8765	6884	5991	4667	4741	5854	2721	3983	5223.28	5995.54	4451.02	0.742388	-0.429754	0.00609147	0.312685	0.726263	0.270653
chr6	desmb	3885	4011	3720	3907	2824	2969	1967	2480	3184.06	3662.34	2705.78	0.738812	-0.436721	0.00609922	0.312685	2.07054	0.357617
chr22	vtg7	284	673	211	77	167	300	42	137	213.186	271.313	155.058	0.57151	-0.80715	0.00622953	0.31819	10.2805	1.54288
chr7	myoz2a	12349	10225	8021	7364	13061	14377	8066	9788	10208.5	8659.98	11757	1.35763	0.441086	0.00625191	0.31819	0.0668823	0.00499827
chr2	dhrs1	14573	11684	9032	8590	8056	9685	4970	6007	8699.39	9992.88	7405.91	0.741118	-0.432224	0.00631798	0.320393	0.164427	0.0472309
chr12	ormdl3	434	369	195	212	223	207	66	134	212.999	269.315	156.682	0.58178	-0.781454	0.00642141	0.323682	0.671178	0.525342
chr1	zgc:171629	1574	1421	1363	1096	1055	1008	652	727	1082.79	1266.05	899.535	0.710506	-0.49308	0.00642893	0.323682	0.695456	0.114381
chr3	zgc:100868	11491	10191	9276	6602	13532	12455	8018	10787	10194.2	8628.62	11759.8	1.36288	0.446659	0.00654222	0.327254	0.592608	0.659743
chr17	ctsl.1	19076	9448	10842	6401	8946	8238	6029	6761	9089.68	10250.3	7929.1	0.773551	-0.370432	0.00654647	0.327254	5.83095	0.437226
chr7	btr12	2465	2227	2057	2006	1669	1712	1103	1206	1766.15	2042.38	1489.91	0.729495	-0.455029	0.00669006	0.333062	0.735487	0.112141
chr8	LOC567547	4830	4476	2686	2524	4844	5785	3109	3365	3838.18	3261.9	4414.45	1.35333	0.436518	0.00671008	0.333062	0.589605	0.200866
chr8	fabp1b.1	41104	26588	27024	23696	21164	21968	16139	17903	23835.9	27147.2	20524.6	0.756048	-0.403451	0.00710729	0.351201	1.0742	0.507363
chr11	aldh4a1	19228	15363	9832	9603	12029	10929	5518	6876	10564.3	12115.8	9012.78	0.743884	-0.426851	0.00712553	0.351201	1.05541	0.582912
chr7	ctrb1	277964	150726	177487	125099	131146	113214	108302	131811	149119	166318	131920	0.79318	-0.334279	0.00719968	0.353615	3.32047	2.28538
chr3	mir196b	0	0	0	0	4	0	10	0	2.27688	0	4.55375	Inf	Inf	0.00724651	0.354675	0	1.8648
chr3	cyp3c4	2188	1340	721	570	1048	1001	444	504	895.759	1038.72	752.801	0.724741	-0.464462	0.00728472	0.355307	6.63966	0.839223
chr1	LOC100002676	1878	1498	1464	1371	1102	1000	900	986	1260.18	1442.6	1077.76	0.747099	-0.420628	0.00741676	0.360496	0.57946	1.08663
chr20	znf395b	21078	16249	15730	15197	12350	11963	9627	10828	13911.9	15827.8	11995.9	0.757905	-0.399912	0.0074451	0.360625	0.679403	0.864101
chr21	cell	14491	9856	6667	5873	7100	7065	4841	5332	7299.54	8189.39	6409.69	0.782682	-0.353502	0.00752711	0.363078	2.67281	0.261241
chr18	si:ch211-200o3.4	6254	4282	3435	2020	3463	3285	1795	2027	3131.63	3550.67	2712.6	0.76397	-0.388412	0.00754742	0.363078	4.29494	0.345398
chr19	tmem54	328	238	213	166	177	126	105	72	170.117	214.806	125.427	0.583909	-0.776184	0.00762179	0.364774	0.268288	0.488733
chr22	ing5	1592	1108	1060	955	899	759	544	763	933.659	1081.68	785.638	0.726312	-0.461338	0.00763463	0.364774	0.491551	0.570582
chr4	si:ch211-240l19.5	5162	3527	2482	1997	2882	2707	1406	1684	2571.33	2923.6	2219.06	0.759015	-0.397799	0.00770276	0.366782	2.79106	0.41558
chr17	sccpdha	3020	2345	1494	1304	1758	1814	708	1008	1572.02	1818.07	1325.96	0.729321	-0.455375	0.00796563	0.376982	1.70399	0.894808
chr3	slc5a11	2471	1706	1852	1471	1500	1289	868	1211	1506.02	1729.98	1282.07	0.741089	-0.432282	0.00797065	0.376982	1.1529	0.523695
chr2	zgc:136870	876	552	480	403	396	370	269	319	439.721	520.614	358.828	0.68924	-0.536921	0.00804905	0.37883	0.819996	0.189962
chr13	abcg8	897	582	637	316	455	360	266	353	464.518	549.772	379.265	0.689859	-0.535627	0.00809024	0.37883	2.4217	0.35173
chr5	fbp1a	8488	7473	4591	4611	5433	5171	2705	3397	4974.35	5664.27	4284.42	0.756394	-0.40279	0.00809063	0.37883	0.762343	0.300191
chr24	fen1	3642	3357	2250	2629	3606	4733	2579	3013	3171.81	2720.21	3623.41	1.33203	0.413629	0.00817213	0.381375	0.155288	0.311231
chr22	zgc:92511	1111	571	464	270	512	366	272	266	447.724	526.399	369.048	0.701081	-0.512347	0.00821042	0.381893	4.47566	0.545774
chr11	hoxc6b	308	337	381	224	210	254	123	86	231.837	294.135	169.54	0.576402	-0.794853	0.00832286	0.384324	1.72346	0.497387
chr25	pparab	691	573	469	528	328	332	247	423	441.031	522.645	359.418	0.68769	-0.540169	0.00834215	0.384324	0.22545	1.23152
chr13	zgc:101897	13696	8591	5351	4720	7390	6992	3286	3752	6254.08	7096.39	5411.77	0.762609	-0.390984	0.00835359	0.384324	5.27105	1.01153
chr11	tdo2b	2589	1101	814	567	1814	1798	1259	1235	1346.87	1088.08	1605.67	1.47569	0.56139	0.00837212	0.384324	6.24918	0.561055
chr24	skilb	5288	4414	3926	4024	3518	3281	2217	2773	3599.44	4093.99	3104.89	0.758402	-0.398965	0.00863137	0.394742	0.509753	0.339699
chr5	zgc:153704	11591	10440	6094	6028	11488	14017	6855	7776	8969.07	7660.31	10277.8	1.3417	0.424059	0.00865527	0.394742	0.636034	0.338777
chr5	si:dkey-273o13.2	1420	1351	611	838	1538	1974	818	796	1114.25	943.679	1284.83	1.36151	0.445205	0.008705	0.395725	1.00503	1.80414
chr1	scpp7	68	47	36	4	75	71	76	76	57.6777	33.3176	82.0378	2.4623	1.3	0.00879985	0.398261	0.658366	0.708637
chr22	zgc:112302	5155	4280	5606	4528	3323	3036	2610	4152	4109.92	4645.92	3573.92	0.769259	-0.378459	0.00881748	0.398261	3.96805	3.40188
chr13	hells	4026	4210	3209	3447	4501	6104	3232	3555	3982.44	3460.24	4504.65	1.30183	0.380545	0.00890968	0.400816	0.376213	0.457415
chr13	si:ch1073-126c3.2	556	508	258	206	357	246	108	132	272.833	336.29	209.375	0.622603	-0.683615	0.00897839	0.400816	1.63684	1.1532
chr3	zgc:153968	13399	8236	7216	5856	7488	6281	4012	5299	6912.34	7799.61	6025.07	0.772484	-0.372424	0.00901744	0.400816	2.16024	0.487567
chr20	ctsbb	4525	3112	2586	1993	2313	2302	1689	1807	2449.1	2747.84	2150.36	0.782564	-0.353719	0.00901842	0.400816	1.55902	0.455167
chr20	mep1b	601	188	208	112	420	341	318	441	325.843	238.387	413.299	1.73373	0.793883	0.0090406	0.400816	3.30836	1.76653
chr7	lipc	256	177	101	90	285	243	178	217	190.411	136.806	244.016	1.78367	0.834849	0.00904526	0.400816	0.531671	0.285727
chr20	si:dkey-7c18.24	11423	7509	7881	6025	10704	11131	7812	8951	8870.23	7515.37	10225.1	1.36056	0.444196	0.00925092	0.406474	0.848917	0.688302
chr3	grna	1226	903	771	779	1253	1480	638	1129	999.608	842.928	1156.29	1.37175	0.45602	0.00928077	0.406474	0.143367	0.973565
chr20	si:ch211-87e4.2	22	66	46	42	14	35	6	0	27.2636	42.1167	12.4105	0.29467	-1.76283	0.00928282	0.406474	0.921045	0.610553
chr9	crygm2b	95	82	50	77	112	156	117	120	102.812	69.754	135.871	1.94786	0.961887	0.00931731	0.406474	0.120413	0.543579
chr2	proc	2254	1867	1661	1157	1306	1430	851	920	1377.75	1583	1172.51	0.740686	-0.433065	0.00932279	0.406474	0.958862	0.0531482
chr9	ugt1a4	19100	14489	9585	9429	11040	12358	4966	6400	10264.1	11794.7	8733.51	0.740458	-0.43351	0.00934655	0.406474	1.14944	0.827244
chr18	dut	8443	8070	5486	6321	8498	10393	6946	7344	7639.9	6503.22	8776.57	1.34957	0.432504	0.00952853	0.412487	0.152826	0.85255
chr10	foxo1b	863	824	588	675	1099	973	541	1048	819.653	680.122	959.183	1.41031	0.496012	0.00955596	0.412487	0.115053	2.07943
chr23	cyp2aa1	2280	1563	1110	819	1249	1212	355	873	1099.31	1278.6	920.017	0.719549	-0.474835	0.00957291	0.412487	2.61034	1.99561
chr9	ugt1a5	18326	13692	9176	8918	10413	11771	4730	6265	9789.33	11231.7	8346.92	0.743154	-0.428267	0.0096399	0.414103	1.22259	0.747829
chr16	has1	74	53	50	16	27	17	0	18	28.9163	42.8751	14.9575	0.348862	-1.51927	0.00969638	0.415259	0.87011	0.4696
chr5	hmgcra	14305	8457	7478	6429	6278	9494	3663	4979	7211.5	8244.51	6178.5	0.749408	-0.416177	0.00985023	0.420304	2.28658	0.923013
chr3	tmem86b	12226	9436	9238	7637	7207	6795	5265	6476	7883.74	8886.07	6881.4	0.774403	-0.368843	0.00987403	0.420304	0.71823	0.883058
chr17	kif11	7431	7651	5650	6472	8377	10692	5794	6914	7287.67	6317.22	8258.12	1.30724	0.386524	0.00996949	0.423086	0.423113	0.212349

## Sheet: DEG Day6
Chr	Gene ID	s_6DET1.count	s_6DET2.count	s_6DET3.count	s_6DET4.count	s_6DVD1.count	s_6DVD2.count	s_6DVD3.count	s_6DVD4.count	baseMean	baseMeanA	baseMeanB	foldChange	log2FoldChange	pval	padj	resVarA	resVarB
chr16	zgc:92590	2725	2278	3002	3582	269	123	366	152	1629.46	3041.77	217.14	0.0713861	-3.80821	2.41552e-83	3.40492e-79	8.63037	0.134865
chr18	ces3	6324	9622	7135	7148	1046	1371	407	592	4269.67	7698.36	840.985	0.109242	-3.1944	5.04876e-82	3.55836e-78	0.63373	0.540521
chr7	zgc:113413	1276	2330	1511	1388	112	138	31	114	867.689	1638.43	96.9432	0.0591682	-4.07903	2.04265e-77	9.59772e-74	1.70276	0.0926694
chr7	zgc:174689	1186	2095	1327	1177	106	129	32	92	772.667	1457.19	88.1427	0.0604881	-4.0472	3.55538e-73	1.25292e-69	1.89487	0.0903224
chr8	fabp1b.1	8459	13304	11485	14526	2114	2459	1385	1312	7015.61	12254.3	1776.93	0.145005	-2.78582	1.00907e-67	2.84478e-64	6.75682	0.375805
chr8	hsp70l	250	582	403	530	2102	615	10434	2291	2040.76	446.147	3635.37	8.14838	3.02651	2.39124e-63	5.61781e-60	0.146697	140.289
chr1	zgc:154142	15372	22683	19542	16927	3987	4226	2657	2546	11124.2	18977	3271.37	0.172386	-2.53628	1.90995e-57	3.84609e-54	0.0538917	0.359277
chr22	ahsg	4670	5152	5166	4449	871	672	683	899	2883.33	5011.61	755.061	0.150663	-2.73061	4.26207e-57	7.50977e-54	1.14449	0.0541084
chr1	c3b	9970	20194	16338	13831	4522	2850	1626	2208	8944.79	15172.9	2716.7	0.17905	-2.48157	2.69804e-56	4.22573e-53	2.8979	0.833018
chr20	klf11a	3630	6315	6248	5418	29305	24979	38919	39140	18675.5	5483.69	31867.3	5.81128	2.53886	1.05298e-52	1.48428e-49	0.0841931	4.20516
chr19	zgc:112992	774	1378	1095	1099	134	145	59	84	602.642	1102	103.288	0.0937278	-3.41538	5.72674e-51	7.33856e-48	0.93807	0.133451
chr8	rh50	1914	2508	2285	2075	420	315	271	248	1276.84	2249.97	303.699	0.134979	-2.88919	1.6143e-50	1.89626e-47	0.116805	0.10899
chr6	cyp24a1	39899	31619	26113	21850	241617	185018	315075	309998	142056	31233.3	252878	8.09641	3.01728	7.66761e-48	8.31405e-45	0.174052	3.62786
chr2	igfbp1b	25774	27941	27537	27527	176932	140394	268555	305346	121094	28146.1	214042	7.60467	2.92689	2.18103e-46	2.19598e-43	0.0229261	9.38054
chr6	opn1mw1	46802	69702	64926	58368	14773	14573	5304	9170	35936.7	61156.8	10716.6	0.175232	-2.51266	5.68179e-46	5.33937e-43	0.493675	0.653648
chr24	si:ch211-234p6.12	8011	8155	7068	5219	1986	1473	1577	1445	4451.21	7336.56	1565.85	0.213431	-2.22816	3.28684e-43	2.89571e-40	5.5606	0.102175
chr9	ugt1a5	6011	8169	6534	6292	1866	2165	1062	1181	4221.56	6908	1535.12	0.222224	-2.16992	6.07634e-42	5.03836e-39	0.280962	0.863871
chr4	si:dkey-14d8.7	1141	1605	1197	1121	240	144	229	126	734.686	1291.72	177.65	0.137529	-2.86219	7.715e-41	6.0417e-38	0.366282	0.127965
chr9	ugt1a1	9189	12262	9792	9181	3117	3404	1821	1929	6425.4	10341.5	2509.27	0.24264	-2.04311	2.26252e-39	1.67855e-36	0.371325	0.894075
chr1	cyp4v2	8320	9844	7366	7844	2605	2569	1503	1733	5322.87	8596.15	2049.59	0.238432	-2.06835	3.72976e-39	2.62873e-36	2.00143	0.613944
chr9	ugt1a7	6562	8757	7286	6660	2216	2531	1281	1374	4648.28	7486.18	1810.37	0.241828	-2.04794	2.24127e-38	1.46343e-35	0.176543	0.971125
chr9	ugt1a2	5800	7845	6176	5965	1905	2193	1113	1216	4084.1	6596.32	1571.88	0.238297	-2.06917	2.28402e-38	1.46343e-35	0.360751	0.899723
chr9	ugt1ab	7892	10617	8302	8007	2691	2988	1615	1689	5551.27	8907.71	2194.84	0.246398	-2.02094	3.31156e-38	2.00458e-35	0.437309	0.888031
chr9	ugt1a6	5636	7540	6002	5776	1855	2134	1045	1183	3953.75	6386.56	1520.95	0.238149	-2.07006	3.41302e-38	2.00458e-35	0.349674	0.940366
chr9	ugt1a4	5952	8154	6506	6162	2025	2324	1155	1263	4249.63	6843.87	1655.39	0.241879	-2.04764	6.07405e-38	3.42479e-35	0.242962	0.980505
chr12	habp2	2488	3853	3463	3025	906	784	460	803	1990.61	3263.62	717.599	0.219878	-2.18522	2.9815e-36	1.61643e-33	0.315475	0.364491
chr2	tfa	106074	214779	175398	153969	49814	36350	19806	18945	97039.9	163706	30374.1	0.185541	-2.43019	1.10835e-35	5.7864e-33	1.96518	0.666783
chr1	f7i	1630	2263	2346	1786	505	435	385	331	1224.1	2046.7	401.498	0.196168	-2.34984	2.39318e-35	1.2048e-32	0.568497	0.124299
chr1	fabp2	45641	60119	49820	45567	15245	14772	10636	8008	31661.5	51479.4	11843.7	0.230067	-2.11987	8.72965e-35	4.24321e-32	0.228075	0.516204
chr19	cyt1l	164218	234502	179875	177209	32807	46508	21646	43811	114184	192959	35409.5	0.183508	-2.44608	1.19207e-34	5.60115e-32	0.267742	0.351387
chr16	fabp10a	75018	91613	72515	62681	22185	18483	13431	14698	47032.4	77364.1	16700.6	0.21587	-2.21177	1.80533e-34	8.20902e-32	1.34586	0.260193
chr20	cyp2ad2	11078	17699	14047	10640	4393	4749	2602	3434	8611.45	13519.4	3703.46	0.273936	-1.86809	2.33796e-34	1.02987e-31	1.06842	0.755147
chr16	zgc:161979	20368	34024	29578	28779	8244	9533	6812	6301	18098.7	28670.2	7527.31	0.262549	-1.92934	1.73054e-33	7.39203e-31	1.32857	0.424897
chr16	dpys	3950	5151	4775	4533	1297	1383	1035	1186	2957.28	4722.73	1191.82	0.252359	-1.98645	2.4718e-33	1.02478e-30	0.343841	0.189479
chr3	cyp2k18	1213	1644	1527	1095	288	308	228	238	826.89	1395.4	258.384	0.185169	-2.43309	5.79566e-33	2.33416e-30	0.504246	0.0993592
chr14	itln3	335	4513	3049	1762	1239	911	42	67	1429.3	2303.15	555.452	0.24117	-2.05188	1.7999e-32	7.0476e-30	32.4935	5.76011
chr13	comtd1	848	1284	1255	1565	368	316	127	137	752.66	1273.74	231.577	0.181808	-2.45951	3.38937e-32	1.29126e-29	4.32081	0.735349
chr12	zgc:153932	2442	4064	2357	2588	9515	8425	19151	5830	6600.14	2901.05	10299.2	3.55016	1.82789	7.53123e-32	2.79369e-29	0.235687	28.8322
chr12	zgc:172140	63	163	64	59	701	303	1334	453	374.671	85.8445	663.498	7.72907	2.95029	8.90954e-32	3.22023e-29	0.1875	18.7615
chr17	zgc:194887	1285	1923	1910	2244	456	464	460	312	1151.08	1891.7	410.461	0.216981	-2.20436	9.18314e-31	3.23614e-28	3.93165	0.14858
chr7	LOC562139	88799	113643	114736	82095	30700	17927	30030	19165	62742.5	101988	23497.4	0.230394	-2.11782	5.61683e-30	1.93109e-27	0.751019	0.278798
chr1	zgc:136854	14	80	13	3	309	97	782	155	171.343	25.276	317.411	12.5578	3.65051	1.57734e-29	5.29386e-27	0.426793	26.2256
chr24	zgc:172225	1477	2069	1454	1639	457	502	295	333	1043.28	1699.35	387.208	0.227857	-2.1338	1.74081e-28	5.70661e-26	0.817752	0.354952
chr24	si:ch211-234p6.13	1455	2035	1420	1626	454	498	287	319	1026.88	1673.52	380.24	0.227209	-2.13791	2.14874e-28	6.88378e-26	0.894665	0.385246
chr7	LOC570613	2604	4001	3828	3370	1097	1115	824	930	2240.14	3516.03	964.253	0.274244	-1.86647	2.30057e-28	7.20641e-26	0.679226	0.229056
chr15	elna	1277	2316	2320	2059	6071	5271	9089	7835	4411.26	2021.96	6800.56	3.36335	1.7499	2.83295e-28	8.68113e-26	0.294331	4.50215
chr19	zgc:110064	24256	47385	41772	42997	11695	18889	8226	7539	25530.9	39652.3	11409.5	0.287739	-1.79717	4.14669e-28	1.24365e-25	3.78851	2.09264
chr3	zgc:112146	1289	2188	1529	1540	510	430	316	332	1022.27	1659	385.531	0.232388	-2.10539	8.44635e-28	2.48041e-25	0.696453	0.249866
chr5	ins	1873	2612	2394	2063	691	695	566	456	1434.27	2283.23	585.312	0.256353	-1.9638	2.78666e-27	8.01648e-25	0.0473343	0.27221
chr11	opn1sw2	59891	81512	75012	64155	24797	27204	9969	16002	45397.7	71696.2	19099.1	0.26639	-1.90839	3.20211e-27	9.02738e-25	0.0513887	1.24347
chr25	cyp2x9	2833	3707	2882	2518	1089	1060	665	656	1948.51	3051.71	845.318	0.276999	-1.85205	6.18604e-27	1.70977e-24	0.716151	0.651806
chr7	agxt2l1	6297	8435	7432	6536	2651	2699	2088	2061	4824.23	7339.21	2309.26	0.314647	-1.6682	1.35768e-26	3.68036e-24	0.0465467	0.349091
chr11	zgc:110377	3418	5013	3711	3163	1560	1478	783	970	2528.74	3889.4	1168.09	0.300326	-1.7354	7.12422e-26	1.89477e-23	0.731171	1.0017
chr7	zgc:136461	143551	185929	185384	131785	51018	29800	53148	31278	102365	165060	39669.7	0.240334	-2.05688	1.17612e-25	3.07012e-23	0.664604	0.318087
chr15	cyp2y3	12511	16623	13523	10199	5082	5169	3802	4269	8961.73	13468.5	4454.99	0.330772	-1.59609	1.45481e-25	3.72856e-23	1.36953	0.382759
chr15	zgc:165502	3809	4656	5217	4851	1491	1304	1712	1521	3113.61	4772.37	1454.85	0.304848	-1.71384	1.70121e-25	4.28219e-23	1.67622	0.0445428
chr24	elovl2	1840	2528	2141	2244	658	596	544	694	1423.74	2243.91	603.574	0.268983	-1.89441	2.66427e-25	6.58871e-23	0.496651	0.0763564
chr7	zgc:171537	1343	1803	1248	1301	340	658	207	260	909.905	1457.39	362.423	0.24868	-2.00764	6.58817e-25	1.60115e-22	0.843565	1.7379
chr23	cyp2aa8	436	1632	1246	911	165	542	79	192	641.984	1039.15	244.815	0.235591	-2.08565	6.9855e-25	1.66894e-22	7.19204	2.95589
chr2	ebi3	626	1034	880	983	200	265	156	147	543.464	899.067	187.861	0.208951	-2.25876	7.38792e-25	1.73567e-22	1.36603	0.319721
chr13	slc1a4	1723	2800	2489	2190	6623	4243	10922	7762	4704.33	2337.07	7071.58	3.02583	1.59733	1.66558e-24	3.84884e-22	0.0665112	11.4007
chr3	zgc:174006	121	184	183	229	500	237	2231	656	520.522	184.472	856.572	4.64338	2.21518	6.41218e-24	1.45784e-21	0.212284	48.3293
chr16	pklr	70466	76848	79732	79189	21919	17702	27122	25797	50760.9	79239	22282.8	0.281209	-1.83028	9.21532e-24	2.06189e-21	1.37595	0.144287
chr11	opn1lw2	51101	68567	69494	58579	25099	25522	11347	15892	41205.8	63386.1	19025.6	0.300154	-1.73623	2.2647e-23	4.988e-21	0.404164	1.18205
chr18	lepa	29	74	71	20	451	268	348	404	200.763	47.4932	354.032	7.45437	2.89809	5.5639e-23	1.2066e-20	0.195006	1.09513
chr4	adm2	278	573	518	503	1994	1592	1670	1933	1105.36	473.321	1737.39	3.67064	1.87603	1.29767e-22	2.77152e-20	0.243326	0.534335
chr6	aldh1l1	14112	16762	12227	10685	5802	5452	4418	4562	9354.25	13796.4	4912.11	0.356043	-1.48988	2.90744e-22	6.11691e-20	2.93049	0.328485
chr12	asah2	12477	15912	12333	9501	5252	4565	4709	4465	8707.51	12819.5	4595.52	0.358479	-1.48004	4.13313e-22	8.56774e-20	2.12684	0.0609798
chr15	pmepa1	106844	144676	166406	188396	47235	44769	34853	48473	99482.5	156419	42545.6	0.271997	-1.87834	5.30977e-22	1.08473e-19	4.94089	0.140009
chr2	rbp2b	1935	2754	2220	2195	841	1063	329	677	1520.37	2326.27	714.466	0.307129	-1.70308	6.01174e-22	1.21059e-19	0.17217	1.6567
chr7	zgc:174688	260	317	171	151	39	36	11	21	127.98	229.782	26.1776	0.113924	-3.13386	6.92236e-22	1.37433e-19	2.47183	0.136536
chr2	zgc:92406	1562	2377	1596	1477	702	597	456	396	1151.18	1780.06	522.3	0.293418	-1.76897	2.24442e-21	4.39407e-19	0.917484	0.468423
chr22	he1a	2	282	12	30	7	1	0	1	37.0788	72.0091	2.14856	0.0298373	-5.06674	2.28566e-21	4.41351e-19	26.6181	0.0477102
chr8	dio1	3504	4582	4154	2979	1594	1559	1121	1171	2602.44	3880.72	1324.15	0.341213	-1.55125	3.53693e-21	6.73737e-19	0.832112	0.479725
chr17	zgc:92137	78420	107114	91328	61669	27977	28542	27699	26486	56431.7	86023.6	26839.7	0.312004	-1.68036	8.51433e-21	1.58523e-18	1.4211	0.0440404
chr14	LOC564844	1348	1550	1527	1365	465	491	364	415	956.66	1491.38	421.939	0.282918	-1.82154	8.54691e-21	1.58523e-18	0.43466	0.170774
chr5	ela3l	197407	245495	225166	163390	65354	46232	63663	66948	135426	212520	58331.5	0.274475	-1.86526	1.23116e-20	2.25382e-18	0.812086	0.075183
chr13	zgc:112210	623	909	829	669	196	262	136	154	477.193	771.234	183.153	0.237481	-2.07412	1.55045e-20	2.80194e-18	0.0765553	0.412625
chr6	angptl3	3098	4591	3246	3060	1528	1396	1029	1111	2395.35	3560.47	1230.23	0.345525	-1.53314	1.99887e-20	3.55209e-18	0.656229	0.448622
chr3	hspb9	2402	3797	3051	2457	8997	7511	7603	9291	5521.46	2965.93	8077	2.72326	1.44533	2.01594e-20	3.55209e-18	0.0640483	0.911248
chr18	tat	40891	30646	27902	24009	99622	90206	109224	126504	67566.8	32366.7	102767	3.17509	1.6668	2.58947e-20	4.50631e-18	0.898926	1.18504
chr20	igfbp1a	18728	23736	22992	25098	64860	52424	81605	99319	47553.9	23340.1	71767.7	3.07487	1.62052	2.97273e-20	5.11019e-18	0.1737	5.0372
chr20	mep1b	5232	4852	4290	3599	2008	1604	1623	1576	3155.53	4663.71	1647.35	0.353227	-1.50133	5.66275e-20	9.61712e-18	4.66825	0.13597
chr3	cyp2k6	447	738	453	375	1588	1170	2228	2073	1101.3	507.464	1695.14	3.34042	1.74003	6.54575e-20	1.09844e-17	0.230365	3.74482
chr15	rbp2a	13421	19478	14173	14329	6815	6763	5469	5464	10809	15664	5953.97	0.380104	-1.39553	6.82455e-20	1.13175e-17	0.55417	0.357941
chr3	hsp70	148	321	360	285	717	361	2335	1000	663.779	280.874	1046.68	3.72651	1.89783	9.21402e-20	1.51024e-17	0.334411	30.795
chr10	si:ch73-46j18.5	5151	7284	6454	5939	17876	14926	18223	17773	11476.6	6342.96	16610.3	2.6187	1.38885	1.82039e-19	2.94945e-17	0.0154724	0.161138
chr1	ugt5b3	1543	2152	1854	1585	676	820	397	483	1200.74	1819.95	581.523	0.319526	-1.64599	3.20771e-19	5.13816e-17	0.0232173	1.00918
chr12	gip	540609	720189	700685	772883	230316	199454	146786	185330	444364	703815	184912	0.262729	-1.92836	3.86673e-19	6.12421e-17	1.53752	0.163347
chr1	abcg2b	1369	2033	1830	1502	588	493	678	471	1125.63	1713.27	537.992	0.314014	-1.6711	5.31024e-19	8.31701e-17	0.0969728	0.139521
chr1	ugt5b4	1591	2414	2038	1754	810	789	448	620	1316.14	1982.6	649.671	0.327687	-1.60961	5.55579e-19	8.60599e-17	0.0656306	0.631484
chr11	vgll4	145152	195713	217307	245305	69036	62315	52243	65589	133806	207199	60412.7	0.291569	-1.77809	5.97982e-19	9.16212e-17	3.84058	0.0987617
chr14	rnasel3	739	1639	1829	1359	644	541	313	280	916.448	1399.98	432.912	0.309227	-1.69326	9.40575e-19	1.42563e-16	4.3426	1.08105
chr24	abp1	14571	19840	17246	13769	7916	7116	6565	5534	11630.9	16684.3	6577.48	0.394232	-1.34288	1.92061e-18	2.88011e-16	0.272466	0.379807
Zv9_scaffold3485	zgc:63614	1598	1959	1353	1174	636	586	410	386	1024.11	1557.45	490.777	0.315116	-1.66604	2.18889e-18	3.24784e-16	2.15113	0.503464
chr1	slc34a2a	6288	8829	7181	7101	2807	3127	3153	3098	5235.56	7516.77	2954.34	0.393033	-1.34728	2.68899e-18	3.94834e-16	0.212611	0.108027
chr5	akr1a1a	311	481	511	507	154	108	91	58	281.294	463.029	99.5586	0.215016	-2.21748	4.17966e-18	6.07386e-16	1.27952	0.32584
chr1	LOC100005630	1970	2865	2489	2133	837	975	833	826	1626.4	2409.14	843.664	0.350193	-1.51378	4.69639e-18	6.73048e-16	0.0192433	0.180997
chr13	pygl	7289	7326	7057	6830	3111	2749	2694	3325	5132.74	7390.88	2874.6	0.388939	-1.36239	4.727e-18	6.73048e-16	1.91536	0.133534
chr7	faah2b	2067	3092	2361	2387	1095	1069	712	806	1711.08	2526.2	895.966	0.35467	-1.49545	6.15841e-18	8.6809e-16	0.288719	0.552854
chr3	zgc:100868	7082	13684	6744	6002	18302	14803	41311	15669	14964.4	8374.89	21553.9	2.57363	1.3638	7.11728e-18	9.93319e-16	1.11143	25.5008
chr2	zgc:153913	1691	3114	2617	2397	1119	1186	494	860	1688.99	2483.65	894.319	0.360082	-1.4736	8.4786e-18	1.17171e-15	1.07012	1.39808
chr3	LOC100007703	39	171	80	118	4	8	6	15	54.3944	100.766	8.02257	0.0796157	-3.6508	1.29668e-17	1.77456e-15	2.87958	0.0609044
chr6	igfbp2a	6382	9648	8826	8547	3406	3714	3249	3853	5989.74	8527.58	3451.9	0.404793	-1.30474	1.38007e-17	1.87053e-15	0.800708	0.206157
chr8	ela2	220364	262404	266491	179293	81182	48117	95973	74398	154734	237606	71862.6	0.302444	-1.72526	1.53547e-17	2.06133e-15	1.11499	0.308216
chr8	zgc:136909	1167	1867	1703	1841	594	635	446	619	1119.38	1680.86	557.894	0.331911	-1.59113	1.65291e-17	2.19806e-15	1.6822	0.268013
chr8	sult1st2	1517	2257	1620	1365	773	641	416	545	1146.22	1715.56	576.881	0.336263	-1.57234	1.85607e-17	2.44515e-15	0.748403	0.554468
chr20	cx32.3	3516	5175	4414	4066	1939	1746	1690	1666	3041.87	4378.37	1705.37	0.389499	-1.36031	3.1536e-17	4.11603e-15	0.0790439	0.0858307
chr14	zgc:154020	964	7101	2551	1568	5989	3842	19370	2506	5196.83	2866.81	7526.85	2.62551	1.3926	4.67476e-17	6.04545e-15	8.09223	83.3537
chr23	pm20d1.1	7003	8342	7562	6033	3611	3060	2888	2942	5224.81	7422.64	3026.98	0.407804	-1.29405	6.93779e-17	8.89047e-15	0.823262	0.179858
chr5	gc	19308	23437	20640	17028	10264	10279	5801	8235	14521.2	20617	8425.42	0.408663	-1.29102	8.75717e-17	1.11208e-14	0.677099	1.16001
chr20	zgc:77778	1789	2262	2414	2130	4968	4938	5010	7676	3836.27	2207.09	5465.45	2.47632	1.3082	9.30268e-17	1.17081e-14	0.136307	4.66226
chr14	stc2	2584	3144	2575	2281	1010	963	995	1182	1859.84	2715.39	1004.28	0.369848	-1.43499	1.01152e-16	1.2618e-14	0.69644	0.0887624
chr12	aqp8a.2	4157	5492	5048	4514	2306	2111	1962	1818	3453.06	4919.23	1986.89	0.403902	-1.30792	2.39103e-16	2.95648e-14	0.0915734	0.19841
chr21	LOC568900	17552	21469	22390	18016	9415	7440	9497	8326	14371.7	20376.5	8366.97	0.410619	-1.28413	2.58261e-16	3.16561e-14	0.538073	0.0717786
chr12	slc16a12b	6852	9689	8262	8460	19215	18156	22902	24713	14518.3	8514.62	20521.9	2.4102	1.26915	2.81207e-16	3.41715e-14	0.0857164	1.33764
chr4	opn1sw1	244564	350986	314777	261697	127661	134584	53412	76643	197322	298634	96010.3	0.321498	-1.63712	4.1333e-16	4.97974e-14	0.039273	1.20108
chr8	upb1	3048	4041	3715	3626	1775	1551	1204	1506	2582.97	3701.67	1464.26	0.395568	-1.338	4.47524e-16	5.34601e-14	0.369136	0.368424
chr3	cyp3c4	1542	1715	1276	942	611	602	341	395	940.022	1404.89	475.151	0.338211	-1.564	4.9121e-16	5.81857e-14	3.37327	0.740107
chr11	zgc:171226	282	246	159	87	637	613	992	643	447.829	200.423	695.236	3.46885	1.79446	1.19495e-15	1.40366e-13	1.12358	2.09415
chr20	ctsbb	6367	8007	8620	6946	3667	3018	3566	3222	5464.79	7675.34	3254.24	0.423987	-1.23791	1.26835e-15	1.47757e-13	0.67366	0.0419562
chr14	zgc:77938	3904	5210	4882	4485	2198	2095	1799	1955	3343.23	4734.34	1952.13	0.412333	-1.27812	1.28743e-15	1.48751e-13	0.206674	0.191422
chr22	cfhl2	442	994	806	469	240	273	141	168	437.174	673.446	200.903	0.29832	-1.74507	2.30322e-15	2.63953e-13	2.60855	0.521556
chr9	crygm1	251	244	173	90	644	604	792	764	435.943	194.966	676.92	3.47198	1.79576	2.48838e-15	2.82872e-13	0.77467	0.425653
chr5	si:ch211-12e13.7	730	371	359	361	176	139	73	102	303.214	487.247	119.181	0.244601	-2.0315	2.57302e-15	2.90154e-13	10.323	0.387696
chr9	crygmxl1	234	231	237	144	795	741	782	721	476.761	217.903	735.619	3.37591	1.75528	2.84956e-15	3.18789e-13	0.252411	0.0999621
chr9	zgc:153846	2160	2070	1663	1471	4154	3770	5958	4826	3207.92	1908.95	4506.89	2.36093	1.23935	3.18739e-15	3.53775e-13	0.86012	2.32473
chr9	rdh1	9914	12157	11599	9430	5695	4895	4682	4571	7927.59	11050.1	4805.1	0.434848	-1.20142	3.5103e-15	3.86572e-13	0.384091	0.194039
chr3	zgc:198195	1880	2502	2079	1642	921	886	746	667	1424.35	2066.86	781.83	0.378269	-1.40251	3.60824e-15	3.94277e-13	0.475717	0.306974
chr4	si:dkey-14d8.6	9184	11799	9550	7546	5367	3516	4773	3866	6972.46	9724.91	4220.01	0.433938	-1.20444	3.66729e-15	3.97647e-13	1.11886	0.418937
chr5	grk1b	5059	6316	5309	4365	3134	2632	1592	2109	3844.68	5387.98	2301.39	0.427133	-1.22724	5.65275e-15	6.04606e-13	0.714339	1.34031
chr7	zgc:194626	80	154	168	145	36	19	18	6	78.8375	138.606	19.0685	0.137573	-2.86173	5.66175e-15	6.04606e-13	0.908359	0.209653
chr6	hmga1b	5850	7317	6433	5524	15839	13825	13565	17446	10559.1	6438.66	14679.6	2.27991	1.18898	6.19107e-15	6.56161e-13	0.0649744	1.15336
chr18	si:dkeyp-1h4.3	120	137	155	90	418	425	572	613	308.979	128.426	489.532	3.81179	1.93047	6.67548e-15	7.02221e-13	0.108154	1.1376
chr25	cat	19252	27859	25541	22075	12538	11564	9391	9395	17283.6	24156.5	10410.7	0.43097	-1.21434	8.81995e-15	9.14891e-13	0.115896	0.463547
chr5	c9	11341	16001	16559	12906	8072	6708	5112	6509	10444.8	14486.9	6402.66	0.441963	-1.178	8.82698e-15	9.14891e-13	0.648503	0.641264
chr12	zgc:153920	44	44	37	60	295	209	345	151	144.516	48.4402	240.592	4.96677	2.31231	1.10517e-14	1.13711e-12	0.128186	2.46932
chr13	abcg8	1808	1997	1738	1532	886	625	681	635	1252.9	1823.19	682.606	0.374402	-1.41734	1.84688e-14	1.8865e-12	0.997109	0.215226
chr6	LOC564868	2915	2438	1989	1977	5416	3844	6815	6601	3941.84	2435.5	5448.19	2.23699	1.16156	1.98349e-14	2.01146e-12	1.44022	3.39747
chr8	si:dkey-45m5.4	894	1249	1345	1085	2663	2403	3525	3264	2012.89	1168	2857.77	2.44671	1.29085	2.45454e-14	2.47137e-12	0.137828	1.44214
chr25	igf2b	5345	7332	5396	4639	13832	11667	14393	13730	9367.2	5788.24	12946.2	2.23663	1.16133	2.6363e-14	2.63555e-12	0.214282	0.147162
chr19	zgc:162356	15702	20142	15912	13683	8589	7984	7156	6998	12093.8	16736.6	7451.05	0.445194	-1.16749	2.69205e-14	2.65641e-12	0.824059	0.247812
chr2	dpyd	19392	26263	22211	21138	11622	9751	9489	10234	16362.2	22779	9945.35	0.436602	-1.19561	2.69486e-14	2.65641e-12	0.113969	0.12603
chr15	LOC100002960	2464	3659	3163	3587	1541	1533	1160	1435	2337.88	3298.55	1377.22	0.417523	-1.26007	3.06423e-14	2.99954e-12	1.54894	0.339943
chr23	agmat	2929	4079	4139	3238	1743	1806	1453	1417	2614.85	3669.67	1560.03	0.425115	-1.23407	3.30793e-14	3.21576e-12	0.405296	0.383151
chr22	cp	27645	47031	44899	30190	20909	18095	12378	15113	26967.3	37781.7	16152.9	0.427533	-1.22589	3.92084e-14	3.78549e-12	1.49906	0.80888
chr16	ndrg1l	8290	11672	10352	8171	21794	18536	24612	27094	15999.1	9801.1	22197.1	2.26475	1.17935	5.12058e-14	4.91019e-12	0.0357627	1.46489
chr22	gpx4a	35213	46415	35317	30529	20138	17872	13490	14853	26887.3	37664.7	16110	0.427721	-1.22526	9.27083e-14	8.82984e-12	0.84753	0.566551
chr24	ezh2	1168	2402	2162	1837	4629	4027	4668	4982	3164.67	1906.7	4422.64	2.31952	1.21383	9.9992e-14	9.45965e-12	0.474441	0.238826
chr5	pdzd3b	852	1352	1153	1100	515	352	425	387	769.65	1134.39	404.907	0.356937	-1.48626	1.08053e-13	1.01541e-11	0.287776	0.13558
chr4	pfkfb3	12935	19186	14796	11083	40415	35753	30805	35119	24572.2	14701.4	34443	2.34283	1.22825	1.13945e-13	1.06369e-11	0.197492	1.23411
chr2	grk7a	40669	54478	44316	39400	24118	25669	13627	15856	32532.7	45709.6	19355.7	0.423448	-1.23974	1.26898e-13	1.17681e-11	0.213463	1.54829
chr4	cd36	27156	32871	27301	21687	13867	12464	11459	12994	20111.7	27920.7	12302.6	0.440629	-1.18236	1.44403e-13	1.33039e-11	1.27998	0.131549
chr11	zgc:153102	1097	910	781	732	2135	1526	2763	2729	1559.14	919.572	2198.7	2.391	1.25762	1.77844e-13	1.62785e-11	0.997568	3.15168
chr14	xpnpep2	3971	5247	5039	3814	2505	1943	1962	2055	3329.96	4613.3	2046.63	0.443636	-1.17255	1.90635e-13	1.73367e-11	0.337798	0.19157
chr2	slc2a2	7754	10696	8463	8133	4283	3871	4490	4378	6536.07	8957.86	4114.28	0.459292	-1.12252	1.98456e-13	1.79323e-11	0.207412	0.00832107
chr13	si:ch211-117n7.7	979	1124	1180	970	475	439	380	315	742.358	1094.23	390.483	0.356855	-1.48659	2.02644e-13	1.81941e-11	0.410259	0.271462
chr18	si:dkey-24l11.1	4140	5558	4706	3870	2360	2354	2081	1794	3374.62	4664.19	2085.05	0.447034	-1.16154	2.27639e-13	2.03088e-11	0.25481	0.388511
chr6	cish	5285	8562	7475	6295	3743	3397	3433	2777	5119.59	7005.64	3233.54	0.461562	-1.1154	2.4642e-13	2.18461e-11	0.354151	0.295571
chr6	acox1	9461	14601	12342	9969	5859	6046	5373	5462	8643.32	11767.8	5518.8	0.468973	-1.09242	3.17825e-13	2.80004e-11	0.231643	0.204435
chr6	zgc:103559	1226	1701	1527	1202	632	624	429	603	998.764	1441.36	556.172	0.385867	-1.37382	3.36713e-13	2.94802e-11	0.122486	0.350109
chr14	tdo2a	10451	14623	12191	10925	6389	5256	5522	6504	9010.73	12299.9	5721.55	0.46517	-1.10417	3.7082e-13	3.21691e-11	0.0382426	0.140333
chr8	si:ch211-133l5.7	4298	5629	4078	3154	2296	2310	1566	1914	3169.82	4372.4	1967.24	0.449924	-1.15225	3.7199e-13	3.21691e-11	2.18941	0.709043
chr22	zgc:110409	6024	8268	7763	6400	3837	3420	3166	3439	5311.49	7264.92	3358.05	0.462228	-1.11332	3.85798e-13	3.31598e-11	0.0991409	0.151107
chr22	si:ch211-284e20.8	2168	3440	3460	3118	1558	1450	1116	1434	2226.94	3104.83	1349.05	0.434499	-1.20257	3.96902e-13	3.39074e-11	1.24701	0.353893
chr24	pck2	27078	38553	31363	27470	16259	16484	12956	13015	22995.6	31721.7	14269.6	0.449837	-1.15253	7.0354e-13	5.97416e-11	0.097804	0.466498
chr17	ctsl.1	32891	44974	51199	40852	20524	16798	23651	16934	31116	43445.8	18786.3	0.432408	-1.20953	7.65008e-13	6.45722e-11	1.23838	0.252228
chr24	acad11	2217	3604	3426	3039	1630	1550	1183	1313	2251.4	3124.05	1378.74	0.441331	-1.18007	8.19301e-13	6.87433e-11	0.833223	0.43701
chr16	aqp10a	1090	1564	1342	1163	522	593	384	597	912.639	1315.02	510.259	0.388024	-1.36578	1.0189e-12	8.49849e-11	0.00580068	0.447679
chr5	zgc:112282	5435	8414	5321	4514	3682	2932	2405	2598	4403.86	5992.41	2815.32	0.469814	-1.08984	1.10145e-12	9.13298e-11	2.3264	0.701963
chr9	mao	16333	23795	20983	20093	10653	9610	10097	9485	15192	20741.3	9642.65	0.464902	-1.105	1.16923e-12	9.63832e-11	0.28749	0.0432751
chr20	zgc:153896	1261	1946	1547	1415	749	748	549	553	1100.3	1568.51	632.085	0.402984	-1.31121	1.25967e-12	1.03235e-10	0.103576	0.441167
chr10	cldn5b	1416	2557	2185	1808	4282	4659	4752	4682	3232.73	2011.71	4453.74	2.2139	1.14659	1.82837e-12	1.48975e-10	0.190505	0.451653
chr22	LOC563738	2160	3301	3136	2720	1477	1322	1021	1443	2079.29	2882.01	1276.57	0.442944	-1.1748	2.13541e-12	1.72993e-10	0.415689	0.407637
chr10	zgc:110200	6539	9197	7629	7476	4967	4095	3206	3236	5823.2	7885.35	3761.05	0.476968	-1.06804	2.5315e-12	2.03909e-10	0.168894	0.966086
chr15	zgc:103681	768	1125	924	817	409	444	248	300	633.691	925.478	341.903	0.369434	-1.43661	2.62231e-12	2.10023e-10	0.027903	0.652623
chr7	zgc:172079	4122	6382	6429	4818	3016	2622	2635	2487	4063.47	5522.37	2604.57	0.47164	-1.08424	2.64863e-12	2.10933e-10	0.835839	0.127752
chr16	zgc:92763	2675	3826	3306	2600	1908	1859	1015	1075	2292.69	3156.65	1428.74	0.452612	-1.14365	2.73671e-12	2.16723e-10	0.194627	1.93372
chr20	mep1a.1	7567	8124	8670	6560	3922	3887	4068	3692	5867.84	7964.87	3770.81	0.47343	-1.07878	2.78784e-12	2.19538e-10	1.32105	0.0645607
chr23	cyp2aa9	118	388	273	319	40	204	15	35	174.434	274.287	74.5808	0.271908	-1.87881	3.01897e-12	2.36419e-10	2.98758	3.87772
chr22	gcga	1089	2508	1668	1296	768	836	558	676	1162.07	1633.04	691.106	0.423201	-1.24058	3.16333e-12	2.46355e-10	2.75358	0.500519
chr9	zgc:66484	3278	4764	3832	3051	2334	1897	1467	1500	2769.39	3792.72	1746.07	0.460374	-1.11912	3.28151e-12	2.54154e-10	0.398986	0.875839
Zv9_NA965	zgc:91963	58	316	112	133	539	352	568	626	325.27	149.41	501.13	3.35406	1.74591	5.43026e-12	4.18278e-10	1.28212	1.32891
chr19	si:ch211-244a23.1	1280	1859	1379	1815	3545	3371	4622	3076	2577.53	1626.26	3528.8	2.16989	1.11762	5.92329e-12	4.53776e-10	0.489865	1.87281
chr10	ugt5d1	573	810	582	637	270	279	195	201	447.782	665.545	230.019	0.34561	-1.53278	6.6682e-12	5.08081e-10	0.356189	0.284504
chr4	kera	2302	3661	2804	2247	1564	1420	1004	1228	2027.38	2787.59	1267.18	0.454579	-1.1374	7.21526e-12	5.46808e-10	0.533879	0.625224
chr2	LOC100005645	1101	1428	1208	910	543	463	451	475	826.676	1185.72	467.631	0.394385	-1.34232	8.14083e-12	6.13653e-10	0.567318	0.0608004
chr2	dhrs1	7702	10402	8778	8569	4740	4536	4624	4319	6745.74	9078.85	4412.64	0.486035	-1.04087	8.33502e-12	6.24949e-10	0.179459	0.0663378
chr1	zgc:56382	15670	21056	14246	15543	36631	33650	53311	29571	26975.2	17032.7	36917.7	2.16746	1.11601	9.43238e-12	7.03486e-10	0.244837	4.47454
chr11	uox	8533	9719	7337	6007	4226	4004	3308	4721	6027.58	8112.79	3942.36	0.485944	-1.04114	1.08403e-11	8.04235e-10	3.03616	0.480049
chr8	ulk1a	4324	5385	4497	3698	9854	8173	11440	9225	6956.51	4583.17	9329.85	2.03568	1.02551	1.09152e-11	8.049e-10	0.191911	0.832113
chr18	ctsh	3684	5485	5016	3851	2384	2129	2622	1878	3380.32	4582.54	2178.1	0.475305	-1.07308	1.09635e-11	8.049e-10	0.269949	0.271424
chr22	zgc:114170	6242	7896	7208	5998	13111	11437	19229	15437	10627.3	7002.47	14252.1	2.03529	1.02523	1.10412e-11	8.06411e-10	0.056275	3.07297
chr3	mgp	155	226	229	208	586	578	640	738	411.94	209.049	614.831	2.94109	1.55635	1.16304e-11	8.43222e-10	0.0636096	0.435918
chr25	zgc:101540	4442	6830	5315	4633	3220	2896	2336	2283	3997.14	5388.65	2605.62	0.483539	-1.0483	1.16649e-11	8.43222e-10	0.22949	0.651471
chr5	zgc:175280	9425	12691	10812	10062	5897	5184	5645	5550	8193.77	11000.5	5387.04	0.489709	-1.03	1.24296e-11	8.89995e-10	0.0786576	0.0113459
chr2	si:ch73-252g14.4	4801	6539	6080	5086	2850	2353	2649	3582	4254.85	5748.89	2760.81	0.480233	-1.05819	1.24382e-11	8.89995e-10	0.0664726	0.513924
chr25	rlbp1b	18076	23169	19459	16202	11187	11711	7893	8441	14611.4	19669.2	9553.52	0.485709	-1.04184	1.2626e-11	8.98868e-10	0.47812	1.06228
chr20	cyp2p8	2520	3372	2747	2335	1498	1531	1034	1194	2040.78	2802.07	1279.48	0.45662	-1.13093	1.35433e-11	9.59327e-10	0.288996	0.70941
chr5	fep15	5631	7805	7796	6411	3650	2818	4151	3604	5242.65	7059.48	3425.82	0.485279	-1.04311	1.43408e-11	1.01074e-09	0.334336	0.236078
chr1	f7	3986	6429	6036	5976	3354	2527	2595	2948	4239.62	5718.8	2760.43	0.482695	-1.05082	1.45518e-11	1.02051e-09	1.50272	0.239725
chr20	cyp2n13	10566	16246	12282	10199	7053	7281	5300	5957	9361.8	12499.6	6224.02	0.497939	-1.00596	1.4878e-11	1.03822e-09	0.56548	0.710704
chr2	scp2	24472	33517	29912	27776	14812	13750	14201	14958	21783.1	29595.8	13970.4	0.472039	-1.08302	1.71617e-11	1.19168e-09	0.0968663	0.0244322
chr4	pparaa	7543	10073	9319	9002	4472	4180	5173	4879	6866.77	9214.9	4518.63	0.490362	-1.02808	1.85728e-11	1.28334e-09	0.371147	0.0768096
chr20	si:ch211-214d2.2	288	567	556	598	226	244	101	126	340.792	510.933	170.651	0.333998	-1.58209	1.89613e-11	1.3038e-09	2.34674	0.921499
chr22	hsd11b3a	3017	3955	3146	2771	1559	1705	1568	1488	2414.73	3295.32	1534.14	0.465551	-1.10299	1.93075e-11	1.32116e-09	0.411641	0.184306
chr21	guca1d	903	535	426	477	294	280	138	145	416.116	622.998	209.234	0.33585	-1.57411	2.17808e-11	1.4832e-09	9.46593	0.904364
chr22	rdh5	6807	8887	7570	6200	4256	3539	4147	3371	5614.3	7528.56	3700.05	0.491468	-1.02483	2.3065e-11	1.5631e-09	0.369139	0.165624
chr1	zgc:111983	18577	24715	16529	18502	43688	39311	62400	34359	31697.4	20072.6	43322.3	2.15828	1.10988	2.81193e-11	1.8965e-09	0.269099	4.29709
chr5	zgc:114142	12322	17226	15508	13660	8213	8208	6837	7450	11225	14995.1	7455	0.497162	-1.00821	3.07232e-11	2.06226e-09	0.03298	0.318806
chr1	sparcl1	4194	5491	4803	4493	2787	2879	1774	2254	3612.73	4864.11	2361.36	0.485467	-1.04256	3.20494e-11	2.14108e-09	0.117202	1.12388
chr3	zgc:153036	1760	2440	2032	2097	1001	1050	985	881	1541.87	2133.29	950.451	0.445533	-1.1664	3.28961e-11	2.18728e-09	0.299132	0.162354
chr3	zgc:114180	3604	5495	4906	3696	2745	2804	1586	1864	3342.48	4490.31	2194.65	0.488753	-1.03282	3.34142e-11	2.2113e-09	0.3609	1.72371
chr20	cx28.9	6056	8298	6025	5132	3779	3441	3170	2896	4860.23	6499.73	3220.74	0.495518	-1.01299	3.80472e-11	2.49709e-09	1.13621	0.332033
chr8	comta	1790	2518	2167	1856	1050	849	1077	952	1536.31	2124.68	947.928	0.44615	-1.1644	3.8087e-11	2.49709e-09	0.0156504	0.047018
chr22	LOC100006793	2472	3190	2525	2228	1247	1388	1216	1209	1946.76	2664.47	1229.04	0.461271	-1.11631	4.10504e-11	2.67892e-09	0.485548	0.213577
chr20	mep1a.2	4884	6057	5753	4442	3044	2736	2602	2540	4028.37	5410.81	2645.94	0.489011	-1.03206	4.22672e-11	2.74561e-09	0.453057	0.168028
chr4	lta4h	9244	13896	10946	8766	7033	6382	4718	4513	8188.21	10873.5	5502.97	0.506092	-0.982529	4.32526e-11	2.79674e-09	0.491568	1.21347
chr19	zgc:92739	7807	10748	11217	9951	5788	5062	4663	5485	7627.19	10169.2	5085.14	0.500051	-0.999852	4.5843e-11	2.9507e-09	0.863817	0.200714
chr16	ethe1	5089	7066	6880	6967	3603	3176	3367	3463	4980.85	6669.89	3291.82	0.493534	-1.01878	4.90827e-11	3.14487e-09	1.17766	0.021329
chr19	sesn2	758	1240	818	986	1921	1407	3278	2341	1556.24	968.196	2144.29	2.21472	1.14713	4.97698e-11	3.17446e-09	0.265011	6.22851
chr4	zgc:162331	2910	3877	4004	3859	1901	1865	1628	2018	2779.39	3761.4	1797.39	0.47785	-1.06537	5.85212e-11	3.71583e-09	1.02918	0.209246
chr13	gstal	14478	21060	15867	14120	10081	9700	7220	7528	12534.1	16675.9	8392.36	0.503264	-0.990611	6.14184e-11	3.8823e-09	0.393872	0.816146
chr5	apoa1	167473	305469	296771	316494	114731	164989	87666	92024	194633	276693	112574	0.406857	-1.29741	6.2545e-11	3.93587e-09	2.8792	1.21864
chr21	zgc:136410	1348	1909	2052	1521	731	1062	621	758	1258.06	1740.37	775.751	0.44574	-1.16573	7.25405e-11	4.54458e-09	0.647563	1.07484
chr14	gabra6a	2181	2916	2783	2569	1578	1340	970	1247	1961.81	2677.41	1246.21	0.465452	-1.1033	7.46845e-11	4.6582e-09	0.246016	0.640573
chr4	si:dkey-31f5.1	5066	7195	6266	5532	3530	2902	3097	3122	4598.51	6138.55	3058.46	0.498239	-1.00509	7.88018e-11	4.89335e-09	0.00381788	0.0739068
chr8	LOC100006238	4694	6202	5523	4954	3073	2551	3189	2357	4084.35	5471.32	2697.38	0.493003	-1.02033	8.00139e-11	4.94682e-09	0.0584079	0.268711
chr3	zgc:172051	7390	8032	8093	6696	4754	4800	2701	3805	5851.1	7788.5	3913.71	0.502498	-0.992809	8.91679e-11	5.48869e-09	0.95502	1.58744
chr12	acsf2	5294	8332	8281	7179	4129	4484	3270	3566	5581.86	7404.36	3759.36	0.507723	-0.977887	9.06728e-11	5.55706e-09	1.00647	0.731633
chr2	zgc:153394	595	904	842	908	411	422	179	316	578.077	831.77	324.384	0.389992	-1.35848	9.40476e-11	5.73894e-09	1.04224	1.00461
chr15	a2ml	24649	40098	35656	29002	22952	19406	9890	13661	24426.3	32803.9	16048.7	0.489233	-1.03141	9.90663e-11	6.01913e-09	0.390144	2.38065
chr9	crygm2c	793	891	785	732	1771	1365	2423	2030	1324.77	825.244	1824.29	2.21061	1.14444	1.04833e-10	6.34215e-09	0.143899	2.21678
chr7	anxa2b	2996	4217	3461	3065	1968	1528	1581	1926	2598.25	3504.36	1692.14	0.482867	-1.0503	1.23433e-10	7.41564e-09	0.0631567	0.208883
chr2	proc	1935	2846	2601	2022	1255	1136	1005	1209	1753.49	2391.05	1115.94	0.466716	-1.09938	1.23629e-10	7.41564e-09	0.178415	0.16704
chr23	cyp2aa4	357	846	870	406	239	401	155	160	424.973	614.5	235.447	0.383152	-1.38401	1.24353e-10	7.42747e-09	4.11542	1.84448
chr24	prhoxnb	278	352	377	251	157	101	57	86	209.198	321.174	97.222	0.302708	-1.724	1.2868e-10	7.65347e-09	0.397004	0.541112
chr8	gnat2	72846	96614	78728	63534	46847	44460	25346	31732	57844.7	79541.3	36148	0.454456	-1.13779	1.32971e-10	7.87543e-09	0.499423	1.21672
chr13	zgc:173961	2930	4193	2683	2498	1934	1837	1317	1142	2322.72	3129.91	1515.52	0.484207	-1.0463	1.48757e-10	8.77356e-09	1.60166	1.23297
chr1	mtp	7548	10650	9078	8209	5416	4983	4462	4254	6846.84	9058.46	4635.21	0.5117	-0.966631	1.59241e-10	9.35276e-09	0.0115196	0.357279
chr20	LOC796447	9980	14002	13233	13153	25431	23920	24774	33224	19435.3	12904.9	25965.8	2.01208	1.00869	1.76904e-10	1.03471e-08	0.191333	1.79824
chr4	phyh	5289	7405	6166	5285	3589	3488	3144	2703	4646.31	6156.63	3135.99	0.509369	-0.973218	2.2451e-10	1.30648e-08	0.0888159	0.453287
chr24	acaa1	3137	4565	4242	4057	2415	2199	2018	1719	3057.38	4089.9	2024.86	0.495089	-1.01424	2.25223e-10	1.30648e-08	0.494742	0.441306
chr9	hpx	117	398	322	381	109	82	114	85	199.741	305.48	94.0013	0.307717	-1.70033	2.31798e-10	1.33911e-08	3.91141	0.0544986
chr22	rgs2	463	905	812	853	1558	1314	2179	2075	1242.19	769.614	1714.76	2.22807	1.1558	2.61552e-10	1.50483e-08	0.547505	2.2464
chr10	zgc:111821	1868	2101	2034	1395	3030	3389	5222	4219	2861.81	1897.73	3825.88	2.01603	1.01152	2.63266e-10	1.50853e-08	0.420751	3.4443
chr12	scd	232	391	265	275	771	459	1078	852	525.772	294.885	756.66	2.56595	1.35949	2.72573e-10	1.55554e-08	0.0835539	3.38964
chr21	neu3.3	1204	1541	1354	814	673	557	474	523	894.683	1249.72	539.643	0.431811	-1.21153	2.74931e-10	1.56267e-08	1.73022	0.253635
chr13	adh8b	11361	15335	14397	13966	7857	7832	6379	7817	10685.4	14116.5	7254.19	0.513879	-0.9605	2.87241e-10	1.62608e-08	0.478581	0.359193
chr1	slc43a1b	5426	6819	5999	5143	3380	3462	2907	2801	4520.24	5992.22	3048.26	0.508703	-0.975104	2.88999e-10	1.62949e-08	0.264462	0.427122
chr9	stk24a	1413	1965	1570	1280	809	675	591	865	1148.88	1586.1	711.669	0.448692	-1.1562	3.175e-10	1.78306e-08	0.328029	0.327816
chr15	zgc:110266	805	994	992	717	1715	1165	2901	2280	1413.77	897.417	1930.13	2.15076	1.10485	3.35761e-10	1.87813e-08	0.123055	6.58159
chr3	zgc:172253	2819	2943	3098	2453	1754	1674	1126	1231	2163.5	2919.61	1407.4	0.48205	-1.05275	3.86603e-10	2.15398e-08	1.10645	0.960867
chr8	zgc:110354	1228	3034	1535	1491	3645	2911	6612	2375	2768.31	1808.69	3727.92	2.06112	1.04343	4.06997e-10	2.25867e-08	1.44598	14.5218
chr15	tmem195	6977	8323	6600	5240	3151	4185	3418	3996	5270.72	6952.91	3588.54	0.51612	-0.954222	4.13547e-10	2.28602e-08	1.8431	0.664886
chr9	vil1l	29544	39364	34221	31163	19444	16342	17366	16694	25630	34368.9	16891.1	0.491465	-1.02484	4.20989e-10	2.31807e-08	0.0555106	0.0685317
chr6	si:dkey-91f15.1	456	816	659	380	308	210	297	92	398.676	578.757	218.595	0.377698	-1.4047	4.61439e-10	2.53091e-08	1.4979	1.06367
chr17	klf11b	2079	4450	4981	4280	7639	6895	8279	9356	5880.53	3991.56	7769.5	1.94648	0.96087	5.22701e-10	2.85581e-08	1.6426	0.905246
chr16	pnp4b	17968	24620	20341	19484	12447	9773	11625	10661	15912.6	21080	10745.3	0.509739	-0.97217	5.28834e-10	2.87817e-08	0.114608	0.089101
chr2	cyp7a1a	9226	10583	7455	5677	4572	4027	4304	5177	6406.37	8441.61	4371.12	0.517807	-0.949515	5.33013e-10	2.88975e-08	4.75787	0.190948
chr16	zgc:193613	173217	278937	265754	256146	111400	134039	81475	108167	177205	248279	106131	0.427466	-1.22612	5.61424e-10	3.03212e-08	0.969045	0.598757
chr25	cpa5	231875	279079	281534	175704	117532	95869	124266	95251	175892	247304	104480	0.422476	-1.24306	5.80721e-10	3.12437e-08	1.32018	0.105762
chr25	fads2	5580	7142	5558	6394	2935	2352	4017	4166	4793.96	6348.72	3239.2	0.510213	-0.97083	6.77509e-10	3.63124e-08	1.03044	1.07826
chr15	bbc3	3838	4518	3897	3240	7604	6206	8465	9096	5769.78	3977.22	7562.34	1.90141	0.927072	7.63509e-10	4.07667e-08	0.257885	1.24362
chr25	cyp2x8	1743	2172	1412	1271	866	995	725	620	1234.58	1687.96	781.202	0.462809	-1.11151	8.04222e-10	4.27785e-08	2.24791	0.787422
chr21	bfb	564	758	563	578	202	258	304	237	436.577	630.607	242.547	0.384626	-1.37847	8.35446e-10	4.42723e-08	0.266607	0.194701
chr6	zgc:153311	236	356	305	293	706	715	981	740	531.139	303.482	758.795	2.5003	1.3221	8.46589e-10	4.46948e-08	0.0266353	0.834274
chr9	igfbp2b	1295	2146	2231	2028	1030	933	880	986	1444.02	1960.63	927.406	0.473014	-1.08004	9.09792e-10	4.78524e-08	1.63577	0.0844812
Zv9_scaffold3548	gchfr	1900	2850	2637	2165	1043	1242	1239	1352	1806.36	2430.21	1182.5	0.486584	-1.03924	9.26864e-10	4.85691e-08	0.164464	0.245315
chr21	zgc:172158	999	1402	1290	1042	707	671	365	460	871.765	1206.6	536.935	0.445	-1.16812	1.1206e-09	5.85035e-08	0.0608388	1.11326
chr6	pglyrp2	428	539	470	368	222	174	111	180	314.137	461.584	166.691	0.361129	-1.46941	1.26191e-09	6.56382e-08	0.257113	0.364174
chr20	serpina1	21250	27743	22363	20549	11713	13030	10989	14443	17852.9	23524.7	12181	0.517798	-0.949538	1.42961e-09	7.40872e-08	0.304372	0.450825
chr6	mettl7a	1112	1481	1276	1015	693	618	490	498	902.193	1246.36	558.024	0.447722	-1.15933	1.48017e-09	7.64266e-08	0.214779	0.384711
chr7	tm4sf5	2235	3388	2736	2289	1647	1408	1213	1287	2025.39	2704.36	1346.41	0.497867	-1.00617	1.52141e-09	7.82691e-08	0.157381	0.35201
chr22	zgc:112368	760	1319	1335	634	2014	1609	3136	2133	1575.09	1014.15	2136.03	2.10622	1.07466	1.65686e-09	8.49277e-08	0.935608	3.87936
chr19	tmem54	260	342	322	180	84	80	98	106	184.592	280.288	88.8967	0.317162	-1.65671	1.78029e-09	9.09236e-08	0.881147	0.0393772
chr13	si:ch1073-126c3.2	536	1160	769	613	507	402	190	241	547.278	768.201	326.354	0.424829	-1.23505	1.91684e-09	9.75442e-08	1.57474	1.60064
chr16	zgc:194131	22442	35306	32532	37076	17090	17397	17602	16278	24589.3	32610.7	16567.9	0.50805	-0.976956	1.93545e-09	9.78863e-08	2.62417	0.0850896
chr24	cyb5a	4951	7301	6761	5706	3559	3459	3287	3448	4814.96	6296.78	3333.15	0.529341	-0.917729	1.93745e-09	9.78863e-08	0.159517	0.0984575
chr19	si:dkey-184p18.2	514	696	547	407	1284	1204	1175	1445	893.665	550.655	1236.67	2.24582	1.16724	1.95536e-09	9.84382e-08	0.180718	0.461567
chr25	cyb5r2	1058	1543	1316	1195	642	687	565	549	948.618	1303.5	593.734	0.455491	-1.1345	2.03167e-09	1.01916e-07	0.0233463	0.260821
chr22	zgc:77082	1776	2486	2806	2436	1270	1290	1198	1177	1814.85	2432.69	1197	0.492047	-1.02313	2.15646e-09	1.07792e-07	1.29595	0.123526
chr20	si:dkey-239i20.2	1434	2010	1681	1464	956	853	784	679	1236.93	1680.68	793.178	0.471939	-1.08333	2.25653e-09	1.12396e-07	0.0351595	0.311349
chr9	crygm2b	464	553	419	381	1105	729	1333	1216	759.454	466.486	1052.42	2.25606	1.17381	2.29235e-09	1.13778e-07	0.194714	1.83539
chr16	decr1	2175	3320	3452	3546	1817	2074	1272	1513	2413.67	3199.06	1628.28	0.508987	-0.9743	2.3304e-09	1.15261e-07	2.35411	1.17
chr6	zgc:162630	7131	9106	9377	9673	14808	10114	26199	19237	12963.7	9087.04	16840.3	1.85322	0.890034	2.37595e-09	1.17103e-07	0.455877	9.66193
chr1	ugdh	3123	4371	3494	2838	2147	1934	1655	1722	2664.32	3519.94	1808.7	0.513844	-0.960597	2.51076e-09	1.23316e-07	0.400646	0.349462
chr12	zgc:163057	85	134	102	118	257	305	416	400	222.505	112.095	332.915	2.96994	1.57043	2.69478e-09	1.31895e-07	0.064712	1.13105
chr2	cldn15la	5839	8245	7792	6490	4616	4097	3725	3515	5551.74	7236.77	3866.71	0.534315	-0.904237	2.72362e-09	1.32455e-07	0.129441	0.397694
chr10	foxo1b	796	1001	846	718	1937	1411	2228	1883	1327.69	860.641	1794.73	2.08534	1.06029	2.72502e-09	1.32455e-07	0.0812905	1.04993
chr5	zgc:114041	399	569	489	361	959	646	1490	1265	753.334	461.976	1044.69	2.26135	1.17719	3.22793e-09	1.5636e-07	0.0695114	4.22017
chr13	pla2g12b	13239	21271	19580	18470	9826	11832	8584	10536	14202.1	18476.5	9927.62	0.53731	-0.896175	3.72529e-09	1.79835e-07	0.89302	0.754988
chr6	zgc:86757	27594	35437	28915	24439	59955	55443	68966	65818	45097.9	29764.4	60431.4	2.03032	1.02171	4.00187e-09	1.92527e-07	0.113291	0.256036
chr8	amt	3840	5677	5078	4646	2941	2666	2668	2447	3752.13	4907.75	2596.51	0.529064	-0.918486	4.27389e-09	2.04914e-07	0.179507	0.143539
chr2	si:rp71-1g18.10	373	400	488	314	208	171	73	153	276.037	404.783	147.29	0.363873	-1.45849	5.08697e-09	2.43071e-07	0.844921	0.70371
chr2	itgb1b.2	3294	4449	4437	3990	2439	2051	2325	2138	3152.61	4141.46	2163.76	0.522463	-0.936599	5.36247e-09	2.5537e-07	0.411565	0.0435982
chr6	pltp	5047	4905	3939	2621	8762	6175	9461	7848	6009.91	4259.88	7759.94	1.82163	0.865233	5.77843e-09	2.74252e-07	2.18941	1.30454
chr22	gpd1b	11330	16022	15357	13648	8577	8776	7622	7240	11111	14400.4	7821.64	0.543156	-0.880563	6.07242e-09	2.87238e-07	0.295963	0.396759
chr17	foxo3a	38388	51189	44838	39079	24943	24408	21269	22404	33466.2	44362.6	22569.7	0.508754	-0.974959	6.61556e-09	3.11883e-07	0.0462837	0.205733
chr25	guca1g	1039	939	642	549	452	485	214	293	588.094	823.052	353.136	0.429057	-1.22076	7.45883e-09	3.50465e-07	5.2154	1.31091
chr21	ppp1r3b	197	594	441	373	207	202	58	158	275.543	398.231	152.855	0.383834	-1.38144	7.65958e-09	3.58702e-07	2.33009	1.08839
chr12	zgc:109930	20718	28134	29222	29586	13802	12963	16615	16614	21072.4	27658.7	14486.2	0.52375	-0.93305	7.7307e-09	3.60834e-07	1.6331	0.195279
chr25	zgc:113028	6181	8705	7647	7110	13233	11148	16146	17006	10719	7575.16	13862.8	1.83004	0.871874	7.81978e-09	3.63787e-07	0.0259892	1.8906
chr19	gnb3b	51538	73434	73031	65706	37240	34971	29038	36474	50409.6	67414.9	33404.2	0.495502	-1.01304	7.90845e-09	3.66702e-07	0.499511	0.252853
chr22	cfhl1	181	356	433	298	175	80	109	101	215.739	319.794	111.683	0.349235	-1.51773	8.15967e-09	3.77111e-07	1.82387	0.41789
chr1	scpp7	15	5	2	0	64	63	17	46	26.2806	6.05928	46.502	7.67451	2.94007	8.33392e-09	3.83905e-07	0.501308	1.74697
chr1	LOC556575	3453	4992	3555	3320	2206	2195	2100	2041	2985.94	3901.02	2070.86	0.530852	-0.913619	9.27542e-09	4.25884e-07	0.573381	0.116049
chr13	prph2b	19958	25549	22562	18340	13883	14016	9290	11764	17006.3	22100.8	11911.8	0.538976	-0.891707	9.3927e-09	4.29869e-07	0.308012	1.0028
chr11	zgc:162969	32	42	34	37	134	114	225	116	89.3895	37.2453	141.534	3.80005	1.92602	9.60259e-09	4.38052e-07	0.0140164	1.70037
chr2	tmx3	1576	1867	1721	1363	950	951	658	787	1244.15	1674.43	813.878	0.486062	-1.04079	9.73147e-09	4.425e-07	0.488237	0.562022
chr16	gbp	9072	14073	13571	12451	23332	20388	25659	27553	17965.5	12534.2	23396.8	1.86664	0.900441	1.01915e-08	4.61927e-07	0.249034	0.702852
chr13	hkdc1	1369	2120	1723	1534	983	834	905	762	1278.56	1714.48	842.647	0.491488	-1.02477	1.13304e-08	5.119e-07	0.0843749	0.132338
chr10	mogat2	4380	5653	4609	3965	2860	2656	2590	2454	3658.78	4759.22	2558.34	0.537554	-0.895519	1.21595e-08	5.47604e-07	0.427361	0.137121
chr13	abcg5	1846	2136	1714	1752	1093	949	972	897	1433.18	1919.82	946.53	0.49303	-1.02025	1.3566e-08	6.08999e-07	0.783591	0.0973507
chr9	si:dkey-69o16.5	5457	7523	6577	5622	4133	3497	4025	2870	4969.5	6427.32	3511.68	0.546368	-0.872056	1.37165e-08	6.13273e-07	0.021828	0.486982
chr13	zgc:103585	1412	2202	2078	1690	1190	1054	762	866	1408.03	1875.63	940.434	0.501397	-0.995975	1.37697e-08	6.13273e-07	0.310502	0.684684
chr1	cpb2	825	1188	952	777	534	495	328	425	692.468	951.703	433.234	0.45522	-1.13536	1.37917e-08	6.13273e-07	0.193179	0.505381
chr10	slc27a4	4697	6701	6053	5087	3332	3006	3427	3196	4439.73	5745.83	3133.64	0.545375	-0.874678	1.49187e-08	6.61301e-07	0.0402024	0.00655524
chr20	ephx1	2981	3780	3211	2291	2082	1876	1369	1467	2389.76	3129	1650.52	0.527492	-0.922779	1.56254e-08	6.90455e-07	1.15736	0.888361
chr8	ela2l	305859	340358	346961	261409	140493	99508	204724	152310	232922	322592	143251	0.444062	-1.17117	1.57042e-08	6.91771e-07	0.695793	0.635997
chr16	zgc:154073	1299	1799	1349	1190	2769	2590	3312	2798	2103.7	1437.09	2770.31	1.92772	0.946894	1.61971e-08	7.1126e-07	0.135584	0.375327
chr5	nos2a	47	74	35	26	69	31	528	56	103.257	45.7358	160.778	3.51536	1.81367	1.65867e-08	7.26108e-07	0.260905	33.0269
chr12	sult1st6	1460	1884	1795	1547	957	959	748	817	1279.3	1712.84	845.772	0.493785	-1.01805	1.67361e-08	7.30377e-07	0.0963957	0.34749
chr22	dpp4	7731	9913	9218	6949	5366	4984	4859	4581	6716.53	8638.52	4794.54	0.555019	-0.849392	1.95406e-08	8.50137e-07	0.463579	0.161591
Zv9_NA712	slco1d1	8892	10962	9350	8012	6104	5153	4993	5560	7409.13	9540.11	5278.15	0.553259	-0.853972	1.96116e-08	8.50601e-07	0.50084	0.17661
chr13	zgc:171534	1253	1370	3124	1455	989	848	936	1026	1379.97	1841.76	918.182	0.498534	-1.00423	2.01823e-08	8.72667e-07	11.3409	0.0431405
chr7	amdhd1	1358	1807	1765	1564	878	802	923	783	1241	1663.2	818.796	0.492302	-1.02238	2.13654e-08	9.19878e-07	0.181039	0.0466795
chr2	si:ch211-284o19.6	111	153	158	154	44	45	29	50	94.3036	147.761	40.8465	0.276437	-1.85498	2.14046e-08	9.19878e-07	0.285162	0.102815
chr5	nipsnap1	558	761	756	674	350	361	242	300	504.302	703.667	304.937	0.433354	-1.20638	2.25644e-08	9.66773e-07	0.204822	0.358072
chr14	fosl1	407	1044	1826	2816	1644	1181	5451	3953	2246.33	1580.14	2912.52	1.8432	0.882211	2.39631e-08	1.02359e-06	10.4808	24.5944
chr3	gh1	1793	2652	2075	1122	1122	997	1124	835	1456.4	1926.34	986.457	0.512088	-0.965537	2.51044e-08	1.0691e-06	3.07766	0.243038
chr7	zgc:103580	56	2839	814	218	648	996	173	88	678.248	882.409	474.087	0.537264	-0.896297	2.75373e-08	1.16917e-06	56.1564	10.5616
chr25	ugt5a3	387	490	374	322	181	201	135	123	279.218	402.407	156.029	0.38774	-1.36684	2.98736e-08	1.26456e-06	0.415029	0.392245
chr17	egr2a	278	547	2551	4198	555	809	1217	1484	1490.46	1999.89	981.022	0.490537	-1.02757	3.11854e-08	1.31613e-06	59.7642	2.25465
chr17	zgc:136872	1843	2290	1768	1575	1207	1009	906	885	1443.15	1915.5	970.785	0.506804	-0.9805	3.32059e-08	1.39722e-06	0.726817	0.348253
chr8	slc5a5	318	542	491	455	179	165	229	188	321.153	458.678	183.628	0.400343	-1.32069	3.38475e-08	1.41998e-06	0.428992	0.0722826
chr17	dnmt6	6625	9448	8576	7696	15380	12252	17024	16541	11504.2	8258.64	14749.8	1.78598	0.836717	3.39648e-08	1.42068e-06	0.0327736	0.728304
chr25	stra6	11259	13742	12196	10415	7344	6766	7557	6506	9514.42	12213.4	6815.4	0.558024	-0.841601	3.42064e-08	1.42655e-06	0.396263	0.0796186
chr12	zgc:158404	722	1294	618	498	1610	1263	2206	1580	1192.38	783.364	1601.39	2.04424	1.03157	3.62946e-08	1.50917e-06	1.38841	2.05169
chr3	aqp8b	26	58	72	42	11	11	6	4	28.6994	49.5799	7.81884	0.157702	-2.66473	3.642e-08	1.50993e-06	0.80166	0.0888682
chr10	fhl	1268	1731	1304	890	3031	2639	2232	2568	1928.21	1318.38	2538.05	1.92512	0.944949	3.7059e-08	1.53191e-06	0.561366	1.13693
chr1	c3c	18654	25621	21721	15193	15606	11816	9536	10426	16058.9	20638.4	11479.5	0.556222	-0.846268	3.78181e-08	1.55872e-06	1.0425	1.14717
chr16	ddc	3525	5077	4477	3806	2749	2425	2255	2314	3331.63	4302.98	2360.28	0.548522	-0.866379	3.82804e-08	1.57318e-06	0.0200501	0.213496
chr4	ms4a17a.16	443	580	616	496	247	261	181	253	387.774	546.45	229.098	0.419248	-1.25412	4.21312e-08	1.7264e-06	0.235182	0.247669
chr13	zgc:101129	1564	1963	1708	1351	1127	1041	523	820	1270.12	1684.73	855.502	0.507797	-0.977676	5.01356e-08	2.04844e-06	0.415224	1.55238
chr4	ms4a17a.17	1276	1682	1864	1398	922	824	570	978	1194.61	1589.85	799.366	0.502793	-0.991964	5.06941e-08	2.06527e-06	0.583129	0.721459
chr8	mmp9	1394	17214	2642	2422	4741	4261	2684	2295	4407.78	5411.4	3404.16	0.629072	-0.668702	5.10446e-08	2.07356e-06	85.1272	3.3951
chr19	zgc:174904	3504	6186	5446	4387	2611	2464	3219	3134	3846.14	4933.26	2759.03	0.559271	-0.838381	5.25951e-08	2.1304e-06	0.769272	0.235367
chr16	crot	4631	6731	6281	5047	3724	3944	2805	2911	4517.46	5777.2	3257.72	0.563893	-0.826508	5.35407e-08	2.16249e-06	0.154979	1.04318
chr13	sgpl1	34459	45717	36458	29463	23363	21762	19334	18272	28668.8	37271.7	20065.9	0.538368	-0.893335	5.51844e-08	2.22251e-06	0.644838	0.344569
chr16	zgc:152945	2185	8836	4433	1879	4399	3497	1200	992	3309.08	4151.98	2466.19	0.593979	-0.751517	5.65195e-08	2.2698e-06	22.2478	10.6075
chr3	stat3	8520	13355	10833	9438	18715	13767	26928	20285	14918	10701	19135.1	1.78816	0.838477	5.6712e-08	2.27106e-06	0.0474773	4.03339
chr2	zgc:136930	249032	312253	294462	256420	130311	136946	134864	147591	209243	285261	133225	0.46703	-1.09841	5.72889e-08	2.28766e-06	0.116758	0.0673975
chr12	pde6c	90833	116899	96714	81572	61967	63334	35934	43407	74311.1	98721.1	49901	0.505475	-0.984288	5.77198e-08	2.29836e-06	0.346053	1.31067
chr12	sult2st1	1375	1700	1256	1195	2900	2627	2982	2465	2035.76	1417.38	2654.15	1.87257	0.90502	5.96211e-08	2.36738e-06	0.285343	0.328914
chr8	slc5a9	1053	1289	1242	1359	672	628	627	626	946.923	1275.57	618.276	0.484706	-1.04482	6.08994e-08	2.41134e-06	0.914635	0.0332197
chr11	zgc:92474	7793	9807	8934	9344	5198	4681	5916	5676	7209.41	9234.37	5184.44	0.561429	-0.832825	6.18099e-08	2.43823e-06	0.726005	0.102512
chr4	slco1f4	7	22	15	27	78	113	75	74	50.5491	18.0191	83.0792	4.61063	2.20496	6.19243e-08	2.43823e-06	0.231557	0.895498
chr1	zgc:136353	1456	2225	1854	1640	1006	1070	859	949	1384.27	1824.76	943.784	0.517209	-0.951181	6.35012e-08	2.49335e-06	0.0587359	0.296253
chr14	zgc:136890	3065	4902	3714	3177	2367	2102	2249	1877	2922.16	3764.43	2079.9	0.552514	-0.855917	6.3863e-08	2.50059e-06	0.362266	0.183063
chr10	zgc:113625	26	56	13	3	123	82	198	20	62.5315	23.7656	101.297	4.26235	2.09165	6.48399e-08	2.53181e-06	0.783431	5.9578
chr25	ugt5a2	357	480	408	309	190	196	131	131	276.905	395.984	157.826	0.398568	-1.3271	7.04852e-08	2.74464e-06	0.224499	0.358574
chr10	zgc:114201	5774	10048	7720	7901	5441	4845	4029	4521	6273.13	7978.14	4568.12	0.57258	-0.80445	7.09352e-08	2.75455e-06	0.891846	0.49572
chr2	bcl6ab	3873	4530	3973	3578	7443	6019	8062	8258	5642.2	4103.44	7180.95	1.74998	0.807342	7.14266e-08	2.76602e-06	0.195661	0.692196
chr9	gpr39	15464	22349	25365	25145	13538	11345	14077	12981	17600.2	22660.5	12539.8	0.553376	-0.853667	7.20823e-08	2.78376e-06	3.01909	0.0404438
chr5	dao.1	66	292	321	413	77	183	101	56	189.581	276.288	102.874	0.372342	-1.4253	7.3919e-08	2.84689e-06	7.50165	1.43485
chr18	LOC567512	589	656	611	647	303	329	233	297	465.078	647.457	282.699	0.43663	-1.19552	7.59001e-08	2.91522e-06	0.54809	0.261824
chr5	aacs	3037	4262	3534	3067	2185	2076	1948	1835	2747.4	3544.74	1950.07	0.550132	-0.862151	8.08408e-08	3.09656e-06	0.0628133	0.202801
chr19	si:ch211-81a5.8	2358	3558	3356	2823	4951	3777	8019	5997	4268.03	3079.01	5457.06	1.77234	0.825659	8.12685e-08	3.1045e-06	0.0934944	5.55774
chr3	zgc:123244	423	597	654	718	276	242	281	304	440.969	615.46	266.479	0.432976	-1.20764	8.23105e-08	3.13581e-06	1.79102	0.0306653
chr9	hao2	2456	4239	4208	3947	2178	2042	2296	2121	2933.02	3776.91	2089.14	0.553135	-0.854296	8.31003e-08	3.15736e-06	1.89796	0.0145839
chr3	tmem56b	7893	11368	9707	8221	5938	5782	5301	5389	7453.47	9472.77	5434.17	0.573662	-0.801726	8.59219e-08	3.25579e-06	0.0351813	0.198399
Zv9_NA732	zgc:175088	4467	5917	4808	3842	2910	3022	2472	2836	3792.89	4856.05	2729.72	0.562129	-0.831028	8.67506e-08	3.27838e-06	0.604907	0.363467
chr8	sult1st3	1928	2552	1792	1482	1251	1119	916	985	1506.45	1976.73	1036.16	0.524179	-0.931868	9.23827e-08	3.48189e-06	1.41058	0.393826
chr11	zgc:158773	172	197	160	216	325	328	711	545	325.835	193.271	458.4	2.3718	1.24598	9.44604e-08	3.5507e-06	0.248049	3.9438
chr10	stc1l	2194	3667	2875	2332	1606	1648	1746	1317	2164.23	2797.64	1530.83	0.547185	-0.869899	9.80523e-08	3.67592e-06	0.437221	0.317853
chr12	ankrd1b	10846	14155	13234	11527	7064	7822	7846	7295	10012.4	12743.2	7281.66	0.571417	-0.807384	9.91928e-08	3.70881e-06	0.0961135	0.197411
chr6	slc6a11	485	703	515	565	228	312	199	302	416.817	579.755	253.879	0.437908	-1.1913	1.00182e-07	3.7359e-06	0.283308	0.488322
chr19	cyt1	420217	554820	462018	477169	208879	240815	212729	275629	359421	491177	227666	0.463511	-1.10932	1.0142e-07	3.77206e-06	0.241018	0.24149
chr8	ugt5e1	662	962	913	704	434	531	331	296	606.767	824.64	388.893	0.471591	-1.08439	1.07658e-07	3.99353e-06	0.143256	0.977621
chr16	zgc:136551	3176	4673	3835	3363	6440	5037	9213	7154	5261.36	3830.67	6692.05	1.74697	0.804852	1.24243e-07	4.59665e-06	0.0175615	3.24231
chr9	crygm6	2	0	3	2	14	6	25	56	12.9995	1.89608	24.103	12.712	3.66812	1.24743e-07	4.6031e-06	0.0369956	3.33143
chr24	ctdspla	9575	12317	9898	8181	18381	15617	21273	18910	14054.1	10215.6	17892.7	1.75151	0.808596	1.27965e-07	4.70965e-06	0.236614	0.500791
chr19	cyp51	2385	3987	3406	5507	2035	2068	2593	2296	3057.26	3941.12	2173.39	0.551465	-0.858658	1.29642e-07	4.75894e-06	9.54335	0.185343
chr19	yars	3757	6022	4541	3885	8185	6277	10428	8593	6333.14	4611.74	8054.53	1.74653	0.80449	1.34806e-07	4.93563e-06	0.143593	1.9498
chr2	dhcr7	6425	8281	9113	8754	4912	4043	5600	5221	6572.72	8377.61	4767.84	0.569118	-0.813201	1.38841e-07	5.0702e-06	1.58054	0.205296
chr3	gtpbp1	5736	8629	6979	6172	10859	8029	19185	12412	9548	6999.15	12096.9	1.72833	0.789381	1.42761e-07	5.19988e-06	0.0286338	8.55746
chr21	thbs4b	23613	30929	29483	23518	49289	40476	67478	54529	39225.5	27490.9	50960.1	1.85371	0.890414	1.57924e-07	5.73737e-06	0.0445315	1.9045
chr10	sardh	5282	7121	6899	6101	3997	4089	3392	3892	5116.87	6502.11	3731.64	0.573912	-0.801099	1.59529e-07	5.78077e-06	0.219891	0.355397
chr7	zgc:112160	145092	189645	177034	135568	83776	65624	105300	83860	123404	165322	81486	0.492892	-1.02066	1.64239e-07	5.93619e-06	0.223585	0.285585
chr3	ezh1	5414	7132	5502	4799	3458	3103	3865	3366	4584.26	5837.11	3331.41	0.57073	-0.80912	1.72383e-07	6.20096e-06	0.625438	0.0692188
chr10	lox	1126	1735	1826	1760	2705	2624	3645	3409	2318.03	1647.98	2988.08	1.81318	0.858518	1.72444e-07	6.20096e-06	0.570193	1.15017
chr8	crybb2	38	84	56	81	226	169	245	175	131.023	65.6959	196.351	2.98878	1.57956	1.74526e-07	6.24915e-06	0.257567	0.416983
chr7	zgc:153024	1856	2494	2477	2177	1368	1066	1393	1286	1769.17	2305.23	1233.11	0.534916	-0.902616	1.74671e-07	6.24915e-06	0.255162	0.0813387
chr18	gnb5b	7926	10484	9836	7704	6577	5605	4756	5043	7254.99	9181.5	5328.49	0.580351	-0.785002	1.84933e-07	6.59952e-06	0.210052	0.611283
chr5	fbp1a	11344	14297	11960	9165	7583	6940	7432	6644	9435.42	11949.8	6921.04	0.579176	-0.787926	1.87774e-07	6.68401e-06	0.997822	0.0810429
chr1	cyp3a65	184822	233584	183047	154225	107855	98082	96177	90574	144208	193302	95115	0.492054	-1.02311	1.90643e-07	6.76904e-06	0.661868	0.087811
chr3	dlx4a	1453	1791	1801	1769	2933	3098	3734	3227	2448.58	1754.46	3142.7	1.79127	0.840979	1.98201e-07	7.0197e-06	0.221481	0.566475
chr16	icn	44018	64860	48924	42155	32871	31493	28489	21120	39244.7	50828.3	27661.2	0.544209	-0.877767	2.02897e-07	7.16801e-06	0.358346	0.752419
chr20	cyp2p9	1220	1998	1821	1293	886	933	610	1050	1223.19	1600.45	845.93	0.528559	-0.919864	2.13868e-07	7.53669e-06	0.572575	0.831744
chr9	zgc:56376	12108	16306	14009	12424	28320	25065	23725	24990	19374.6	14021.3	24728	1.7636	0.818524	2.28792e-07	8.03519e-06	0.0141105	0.50612
chr21	zgc:55420	63054	88437	87918	80202	43583	39368	45675	48588	62300	81775.7	42824.2	0.523679	-0.933245	2.29153e-07	8.03519e-06	0.462678	0.0576522
chr8	LOC567547	2587	4037	3699	3090	6198	5144	6826	6438	4672	3408.65	5935.35	1.74126	0.800131	2.35423e-07	8.23454e-06	0.098229	0.374208
chr12	ppp1r3cb	7145	8963	8424	7201	5768	5143	3873	4676	6429.72	8135.72	4723.72	0.580615	-0.784347	2.36555e-07	8.25365e-06	0.172461	0.828003
chr12	socs3b	4243	9647	7126	6518	12666	9533	14606	13118	9458.96	6900.63	12017.3	1.74148	0.800313	2.60472e-07	9.06569e-06	0.895461	1.21858
chr7	gcshb	2114	3087	2475	2164	1754	1463	1189	1289	1942.87	2504.89	1380.85	0.551264	-0.859185	2.79178e-07	9.69283e-06	0.0912269	0.615041
chr3	LOC798075	955	1355	1046	912	687	673	491	398	817.19	1087.13	547.255	0.503396	-0.990234	2.92952e-07	1.01461e-05	0.198506	0.935512
chr5	ugt2a3	3539	4634	3828	3627	2684	2256	2170	2259	3135.64	4003.42	2267.85	0.566478	-0.819908	3.0343e-07	1.04832e-05	0.171083	0.205014
chr17	col10a1	12086	18118	19788	14616	25562	31313	31869	31897	22847.6	16432.3	29262.9	1.78081	0.832535	3.21697e-07	1.10871e-05	0.362294	1.0762
chr24	zgc:153038	818	981	1132	820	584	420	491	452	715.789	961.717	469.86	0.488564	-1.03338	3.28599e-07	1.12974e-05	0.609098	0.14693
chr16	icn2	18704	25512	17303	12834	13831	14047	9371	8226	14982.5	18886	11078.9	0.586623	-0.769495	3.4929e-07	1.19796e-05	2.9748	2.15662
chr10	slc5a1	24143	28633	23788	22607	16246	11942	17516	14118	19957.4	25508	14406.8	0.564797	-0.824195	3.52723e-07	1.20679e-05	0.640144	0.320171
chr4	slc25a3a	7050	8848	8377	6829	5884	5437	3815	4096	6321.27	7967.17	4675.36	0.586829	-0.768989	3.55606e-07	1.21371e-05	0.230007	1.37608
chr6	zgc:73056	7924	11037	10218	9304	6445	6040	5544	5822	7810.52	9839.79	5781.26	0.587539	-0.767244	3.58662e-07	1.22118e-05	0.163529	0.199065
chr6	pgm1	20453	29494	25791	23691	15877	16087	13317	14762	19978.5	25378.5	14578.6	0.574447	-0.799754	3.67697e-07	1.24893e-05	0.069908	0.355937
chr4	epyc	8584	12214	10690	8718	6042	7154	5301	6442	8155	10240.7	6069.28	0.592661	-0.754721	3.70253e-07	1.25459e-05	0.0786448	0.796267
chr11	aadacl4	134	180	177	203	92	52	67	37	119.247	178.781	59.7138	0.334006	-1.58205	3.73958e-07	1.26117e-05	0.608278	0.344586
Zv9_NA930	zgc:112199	32	67	49	60	125	64	270	217	106.86	52.6837	161.035	3.05664	1.61195	3.74127e-07	1.26117e-05	0.133695	4.60733
chr1	zgc:91963	16	63	24	27	108	78	148	145	73.3407	31.6649	115.016	3.6323	1.86088	3.74902e-07	1.26117e-05	0.369066	0.838667
chr2	gadd45aa	897	1650	1581	1484	2458	2025	3297	2944	2002.41	1423.82	2581	1.81273	0.858165	3.75774e-07	1.26117e-05	0.588117	1.72731
chr23	zgc:101050	3950	5278	4932	3733	2842	2850	2061	3115	3602.27	4564.68	2639.86	0.578323	-0.790051	3.88359e-07	1.30031e-05	0.283325	0.821984
chr20	atf3	1897	4313	4105	4138	5384	4147	9603	7003	4959.33	3652.97	6265.7	1.71524	0.778407	4.27303e-07	1.42731e-05	1.8136	7.51538
chr4	gys2	6589	8141	6959	6433	4793	4362	3682	4586	5721.73	7219.32	4224.15	0.585117	-0.773202	4.41777e-07	1.4697e-05	0.323679	0.396412
chr2	slc1a8b	2532	4361	3629	3089	2402	2356	1683	1717	2713.99	3443.7	1984.28	0.576206	-0.795344	4.42077e-07	1.4697e-05	0.439325	1.07271
chr12	zgc:85752	1484	1876	1543	1208	2628	1830	3665	3431	2167.09	1561.7	2772.49	1.77531	0.828069	4.51692e-07	1.49813e-05	0.257375	3.88987
chr20	itpk1	7322	10253	8520	6992	5361	5028	5334	4863	6705.95	8428.82	4983.08	0.591196	-0.758291	4.57763e-07	1.51292e-05	0.20379	0.0624315
chr11	zgc:55406	101529	121997	112551	100518	64309	57847	63258	55092	85193.8	112203	58184.8	0.518568	-0.947396	4.58298e-07	1.51292e-05	0.23622	0.057803
chr5	dao.2	2621	3312	3090	2557	1762	1640	1761	1710	2314.49	2965.88	1663.1	0.560743	-0.834588	4.66287e-07	1.5357e-05	0.159675	0.00868754
chr16	fbxo32	19076	20312	18034	15192	30960	29206	40146	35146	25709.3	18728.6	32690.1	1.74547	0.803612	4.81184e-07	1.58107e-05	0.479161	0.823142
chr1	fgb	13198	26201	22524	21025	17356	13513	9936	10057	16645.5	20951.6	12339.5	0.588955	-0.763771	4.8258e-07	1.58196e-05	1.88869	1.90703
chr12	heatr1	5886	7489	6207	5167	11208	8884	13495	10671	8495.16	6330.82	10659.5	1.68375	0.751676	4.86209e-07	1.59016e-05	0.195313	1.23153
chr13	zgc:113291	1325	1670	1397	1130	858	894	521	777	1077.72	1412.43	743.016	0.526056	-0.92671	4.93356e-07	1.6098e-05	0.443963	0.916266
chr13	brf1a	1027	1818	1324	1097	2244	2030	3146	2629	1874.32	1327.35	2421.29	1.82415	0.867228	5.06684e-07	1.64947e-05	0.235387	1.49684
chr23	zgc:123207	962	1267	915	855	605	446	455	621	768.037	1022.38	513.692	0.502447	-0.992958	5.61765e-07	1.82457e-05	0.546603	0.296895
chr25	ugt5a4	111	235	124	92	56	54	22	58	92.9284	139.549	46.3076	0.331837	-1.59145	5.67405e-07	1.83865e-05	1.3702	0.327978
chr1	zgc:153443	7656	9404	6986	6864	5591	4720	4570	4414	6303.51	7935.82	4671.2	0.588623	-0.764584	5.69605e-07	1.84155e-05	1.06925	0.303495
chr1	LOC567396	373	626	591	520	262	248	273	226	390.004	535.807	244.201	0.455764	-1.13364	5.86734e-07	1.89259e-05	0.43132	0.0466188
chr2	sst2	396	698	649	451	304	239	217	299	404.589	553	256.177	0.46325	-1.11014	6.28141e-07	2.02152e-05	0.597731	0.191609
chr25	klf13	4206	5231	3394	3136	8016	6167	6994	7373	5490.33	4087.02	6893.64	1.68671	0.754216	6.40896e-07	2.05787e-05	0.989885	0.39647
chr12	acsl5	19058	25058	20196	17133	14028	13707	10829	11734	16512.1	20807.7	12216.6	0.58712	-0.768272	6.73457e-07	2.15476e-05	0.443875	0.586443
chr21	slc23a1	1571	2111	1838	1665	1006	905	1172	1037	1416.38	1838.06	994.695	0.541165	-0.88586	6.74127e-07	2.15476e-05	0.0285461	0.0776576
chr5	ubb	12449	20240	13699	12250	27596	23553	29036	26711	20324.7	14837	25812.3	1.73973	0.798862	7.17274e-07	2.28749e-05	0.309717	0.105392
chr4	si:dkey-61p9.11	139	191	171	54	481	282	120	532	240.894	139.497	342.291	2.45374	1.29498	7.32027e-07	2.32927e-05	0.734189	7.0192
chr13	mycl1a	1564	2750	2577	2205	4132	3486	4425	4542	3153.4	2304.49	4002.31	1.73675	0.796386	7.65381e-07	2.42991e-05	0.360738	0.377588
chr8	aldh9a1a	103515	131283	114351	96013	66992	63683	58123	59327	87059.3	113960	60158.8	0.527895	-0.921677	7.68462e-07	2.43421e-05	0.214669	0.130948
chr14	zgc:171581	733	1088	952	617	463	492	423	398	644.727	858.051	431.404	0.502772	-0.992024	7.73909e-07	2.44597e-05	0.691706	0.209163
chr13	zgc:64043	6810	9543	8164	7532	5335	5445	4488	4885	6540.73	8187.42	4894.04	0.597751	-0.742383	7.99997e-07	2.52277e-05	0.0309685	0.432313
chr4	chpt1	17359	24709	22149	19783	13303	12722	12041	13932	17020.6	21443.6	12597.6	0.587476	-0.767399	8.05331e-07	2.53392e-05	0.0534422	0.148807
chr22	rx1	7181	6464	5521	4951	4142	4050	3489	3393	4965.53	6272.42	3658.64	0.583291	-0.777713	8.36239e-07	2.62531e-05	4.38559	0.43621
chr4	gstp2	1712	2591	2120	1806	1567	1434	1123	686	1630.36	2091.3	1169.43	0.559187	-0.838597	8.52758e-07	2.67122e-05	0.0824903	2.0735
chr21	gstt1b	2013	2883	2344	1814	1504	1468	1158	1213	1799.49	2301.1	1297.88	0.564026	-0.826165	8.80667e-07	2.75252e-05	0.391363	0.498123
chr8	zgc:153440	9695	14257	11779	9460	8343	8233	6117	5826	9209.81	11484.3	6935.33	0.603898	-0.727624	8.83656e-07	2.75576e-05	0.234353	1.27841
chr17	dio2	264	389	234	286	647	524	729	721	465.64	299.529	631.75	2.10914	1.07666	9.05567e-07	2.81785e-05	0.2117	0.384521
chr8	hsd17b4	23403	30696	32569	30711	17948	15878	19706	18117	23725.3	30146.8	17303.8	0.573987	-0.80091	9.71808e-07	3.01731e-05	0.99635	0.0439561
chr15	gdpd1	2990	4437	3530	2817	2510	2562	1643	1704	2774.06	3497.04	2051.08	0.586518	-0.769752	1.01228e-06	3.13385e-05	0.354545	1.62667
chr18	si:ch211-244h7.5	504	623	504	303	248	229	236	213	358.339	492.47	224.208	0.455272	-1.1352	1.01379e-06	3.13385e-05	1.55992	0.0355318
chr20	LOC798872	10706	9465	9080	10145	15951	14384	16961	22691	13597.7	10295.8	16899.7	1.64142	0.714942	1.01845e-06	3.14136e-05	1.18633	2.57305
chr19	cndp2	7179	10283	8563	7373	5695	5486	5028	4915	6815.92	8509.35	5122.5	0.601985	-0.732201	1.02543e-06	3.15599e-05	0.0512545	0.262686
chr20	zgc:56518	5137	6821	5876	5232	3881	3954	3471	3171	4707.66	5900.57	3514.75	0.595664	-0.74743	1.07205e-06	3.2923e-05	0.0649708	0.472456
chr10	zgc:136871	2352	3530	3171	2373	1924	1798	1526	1658	2287.66	2900.02	1675.29	0.577683	-0.791649	1.07441e-06	3.29237e-05	0.290246	0.320273
chr5	agpat9l	2340	3225	3167	2661	1980	1714	1703	1490	2289.25	2910.97	1667.53	0.572843	-0.803789	1.08898e-06	3.32978e-05	0.188433	0.286954
chr9	zgc:136850	1224	1446	1320	989	783	829	538	624	975.878	1276.06	675.692	0.529513	-0.917263	1.09609e-06	3.34427e-05	0.640027	0.768919
chr11	socs8	1038	1483	1220	1034	658	700	727	564	929.186	1216.14	642.235	0.528094	-0.921133	1.10599e-06	3.36718e-05	0.0712262	0.218374
chr5	si:ch211-89p1.1	124	234	184	174	73	62	34	102	123.315	180.894	65.7355	0.363393	-1.4604	1.13486e-06	3.44763e-05	0.275056	0.527602
chr22	creb3l3	953	1224	1300	1161	617	623	608	718	906.112	1190.59	621.636	0.522125	-0.937533	1.14929e-06	3.48397e-05	0.448034	0.112709
chr17	slc16a9a	9804	12677	10619	9006	19437	15244	21233	18791	14387.3	10768.7	18006	1.67207	0.741635	1.18046e-06	3.57077e-05	0.116771	0.546669
chr22	slc25a20	9727	14436	14307	14719	8908	8652	8106	8033	10896.4	13622.9	8169.91	0.599719	-0.737641	1.20814e-06	3.64668e-05	1.76865	0.182587
chr5	si:ch211-102c2.6	6869	9572	7819	6028	5164	5720	4083	4229	6190.12	7706.14	4674.1	0.606542	-0.72132	1.21347e-06	3.65492e-05	0.563099	1.15024
chr19	snx10a	393	525	545	434	1185	876	994	880	717.566	484.959	950.173	1.95929	0.970328	1.21685e-06	3.6573e-05	0.0671865	0.614319
chr21	fabp6	16738	23038	18312	16205	12567	11370	11405	11330	15129.3	18958.9	11299.7	0.59601	-0.746592	1.27417e-06	3.82143e-05	0.220253	0.0824311
chr10	zgc:56085	19367	25408	25646	24088	17102	16644	12338	12645	19267.3	24257.4	14277.2	0.588571	-0.764711	1.27837e-06	3.82588e-05	0.60742	0.979888
chr9	tfcp2l1	264	566	358	382	186	198	176	168	285.637	394.518	176.756	0.44803	-1.15833	1.29581e-06	3.86986e-05	0.947508	0.0899129
chr9	zgc:92380	10297	13783	13542	12305	7030	6974	8843	8882	10228.4	12792.2	7664.64	0.599164	-0.738977	1.32005e-06	3.93392e-05	0.36211	0.338041
chr22	zgc:92479	22426	30740	29646	25155	18020	14655	16756	17314	21856.8	27592	16121.6	0.584288	-0.775249	1.35895e-06	4.04129e-05	0.145344	0.0539694
chr6	opn1mw2	1744	1249	1765	1065	1090	736	690	812	1162.41	1520.7	804.12	0.528782	-0.919256	1.39605e-06	4.14288e-05	4.87875	0.584749
chr6	rgn	2931	4176	3964	3465	2329	2024	2311	2319	2941.17	3711.43	2170.91	0.584926	-0.773674	1.41592e-06	4.19304e-05	0.182077	0.0103067
chr11	sult6b1	14994	22240	15209	13486	12413	10882	8834	9575	13429.9	16743.3	10116.5	0.604209	-0.726879	1.42003e-06	4.19639e-05	1.04054	0.710791
chr24	c8g	1071	1570	1344	1046	998	656	534	641	981.315	1278.38	684.255	0.535253	-0.901706	1.4433e-06	4.25623e-05	0.158073	1.04531
chr6	lgals2b	68531	102075	66696	52429	55869	47776	36212	29237	57211.4	73350.8	41072	0.55994	-0.836656	1.46876e-06	4.32227e-05	1.88401	1.50955
chr25	spam1	137	282	268	253	137	81	82	89	165.782	237.731	93.8336	0.394706	-1.34115	1.47448e-06	4.33005e-05	0.966693	0.262604
chr23	pm20d1.2	3485	4347	3722	2701	2305	2416	1969	2118	2890.5	3641.17	2139.82	0.587672	-0.766916	1.47937e-06	4.33537e-05	1.07383	0.410896
chr6	desmb	5455	6157	6368	5150	3629	3415	3998	3585	4744.53	5952.45	3536.61	0.594144	-0.751115	1.51133e-06	4.41987e-05	0.63656	0.0406234
chr12	zgc:158281	8243	10235	7606	6446	14276	11638	16856	14202	11027.2	8324.43	13730	1.64937	0.721913	1.54961e-06	4.52242e-05	0.583884	0.814995
chr16	grwd1	3077	4301	3442	3265	6106	4596	7873	6244	4782.92	3597.82	5968.03	1.65879	0.730131	1.5675e-06	4.56517e-05	0.0416649	2.0999
chr23	rybpa	4151	5558	5152	4866	8549	6915	9355	9650	6682.75	5055.43	8310.07	1.64379	0.717027	1.58132e-06	4.59594e-05	0.0882996	0.781137
chr3	wu:fb12c06	7480	9719	7025	6147	11691	14778	12854	13749	10330	7759.22	12900.7	1.66263	0.733471	1.60467e-06	4.65419e-05	0.476954	1.57451
chr22	nbl1	4158	6037	5768	6030	3145	3143	4212	3399	4496.58	5636.22	3356.93	0.5956	-0.747584	1.62496e-06	4.70338e-05	1.3427	0.361408
chr21	zgc:153027	378	806	694	711	1087	731	1715	1617	944.056	654.338	1233.77	1.88553	0.91497	1.63614e-06	4.72284e-05	0.651324	4.92594
chr12	zgc:92040	1943	2594	2622	2112	1497	1515	1285	1271	1861.04	2370.08	1352	0.570442	-0.809847	1.63838e-06	4.72284e-05	0.227761	0.341038
chr16	zgc:113232	12597	21140	18987	19136	13974	11758	9492	10236	14660.5	18296.5	11024.4	0.602543	-0.730864	1.67499e-06	4.81742e-05	1.37421	0.860789
chr20	si:ch211-153j24.4	18	26	26	56	89	71	122	158	69.3766	32.9814	105.772	3.20702	1.68123	1.67803e-06	4.81742e-05	0.65232	1.37917
chr12	tectb	251	376	248	164	474	655	673	521	413.236	262.188	564.284	2.15221	1.10582	1.69217e-06	4.84812e-05	0.442363	1.24853
chr10	nle1	1883	2664	2262	2002	3775	2737	5011	4293	3023.68	2247.84	3799.52	1.69029	0.757274	1.70371e-06	4.87129e-05	0.00216691	2.62038
chr20	zgc:136808	1134	1722	1363	1161	770	881	729	683	1055.67	1366.48	744.85	0.545085	-0.875446	1.70952e-06	4.87803e-05	0.128704	0.38622
chr14	f9	106	172	225	152	38	52	77	80	112.915	166.198	59.6332	0.358809	-1.47871	1.72664e-06	4.91692e-05	0.97649	0.283001
chr15	tmprss13a	1517	2187	1559	1280	2921	2289	3877	2860	2267.94	1661.91	2873.96	1.72931	0.790197	1.78747e-06	5.07988e-05	0.336392	1.94145
chr1	gyg2	82	97	84	68	256	216	223	212	152.171	84.9145	219.427	2.58409	1.36966	1.82432e-06	5.17416e-05	0.0474613	0.124912
chr7	slc1a2a	6660	9315	7673	6622	5657	5167	4116	4418	6208.77	7718.87	4698.67	0.608726	-0.716135	1.84032e-06	5.20906e-05	0.100912	0.73435
chr5	si:ch211-89f7.1	2093	2611	2241	2377	1536	1236	1490	1359	1878.21	2399.28	1357.15	0.565648	-0.822024	1.89888e-06	5.36406e-05	0.48756	0.0555511
chr11	zgc:162816	1102	1372	1289	1299	793	709	646	722	999.034	1302.73	695.342	0.533759	-0.905741	1.90422e-06	5.36836e-05	0.377501	0.129775
chr24	mybpc2b	20103	24694	20590	17912	39953	37476	36741	37628	29063.4	21358.3	36768.4	1.7215	0.783667	1.9722e-06	5.54893e-05	0.168528	0.205346
chr11	gadd45ba	14260	27404	26109	34055	40294	35136	55904	56569	35644.7	26049.5	45239.9	1.73669	0.796338	2.0134e-06	5.65356e-05	2.27896	2.48651
chr16	zgc:171704	37	54	51	22	166	133	152	78	84.6002	41.283	127.917	3.09855	1.63159	2.04366e-06	5.72714e-05	0.160989	1.16569
chr2	elovl1a	1058	1551	1344	1274	2274	2164	2794	2433	1834.27	1334.17	2334.38	1.74969	0.807102	2.06669e-06	5.78018e-05	0.0445655	0.393411
chr8	alas2	2189	5681	4575	3498	7129	7503	6700	6471	5358.88	3968.53	6749.23	1.70069	0.766118	2.15797e-06	6.02352e-05	1.49044	0.903755
chr1	si:ch73-6k14.1	93	536	358	222	658	326	831	814	460.364	292.062	628.666	2.15251	1.10602	2.33419e-06	6.50253e-05	2.12883	3.71324
chr17	zgc:194392	300	447	385	378	142	152	236	181	278.481	385.485	171.477	0.444834	-1.16866	2.36676e-06	6.55885e-05	0.123847	0.278951
chr5	psat1	1749	3097	2647	2138	4447	3872	4679	4094	3280.77	2432.4	4129.14	1.69756	0.76346	2.36801e-06	6.55885e-05	0.23561	0.134311
chr18	si:dkey-10o6.2	567	950	835	502	470	449	301	285	542.134	717.943	366.324	0.510241	-0.970749	2.36882e-06	6.55885e-05	1.01693	0.825784
chr1	LOC100005578	2	0	0	0	12	2	21	21	6.93564	0.60041	13.2709	22.103	4.46617	2.37302e-06	6.55885e-05	0.082549	1.08179
chr18	si:ch211-244h7.6	902	1297	958	671	421	598	542	548	741.372	969.879	512.865	0.528793	-0.919226	2.38857e-06	6.5889e-05	1.14187	0.410259
chr25	cpa2	149	152	233	122	331	206	502	526	271.56	168.423	374.697	2.22474	1.15364	2.40443e-06	6.61971e-05	0.457591	3.42215
chr2	zgc:154006	683	818	903	713	424	365	444	436	601.688	800.329	403.047	0.503601	-0.989646	2.41523e-06	6.63646e-05	0.360954	0.0177461
chr24	msrb2	1198	1913	1671	1488	1030	961	702	976	1242.14	1593.42	890.85	0.55908	-0.838874	2.59884e-06	7.1271e-05	0.207358	0.521905
chr21	pgrmc1	4919	6680	5885	5093	4103	4059	2763	3508	4639.32	5768.44	3510.21	0.60852	-0.716624	2.62043e-06	7.17234e-05	0.0205228	1.0711
chr2	mmp14b	5740	11182	7812	5918	13345	13353	13807	12497	10258.9	7677.73	12840	1.67237	0.741894	2.66292e-06	7.27453e-05	0.75896	0.300216
chr15	slc43a2a	20315	29471	19653	15351	39887	39255	34877	39455	29357.3	21493.6	37220.9	1.73172	0.792203	2.67076e-06	7.27596e-05	0.68135	0.559408
chr7	frem1a	3642	6733	5587	4359	7984	8317	10028	8783	6805.2	5118	8492.39	1.65932	0.730589	2.67377e-06	7.27596e-05	0.377635	0.567559
chr7	fgf19	127	213	384	358	154	119	93	111	196.729	277.863	115.594	0.416012	-1.2653	2.70596e-06	7.34935e-05	4.75563	0.222728
chr3	zgc:136820	3891	6150	5133	4734	8571	7645	9012	9143	6683.24	5061.93	8304.56	1.64059	0.714216	2.77519e-06	7.5229e-05	0.0820616	0.127092
chr14	zgc:77906	3614	4665	4374	3609	2382	2247	3184	2466	3320.91	4161.56	2480.26	0.595992	-0.746635	2.91075e-06	7.87521e-05	0.123219	0.411112
chr13	rgr	15603	19439	16443	15007	10841	9881	11094	10863	13688.9	17057.6	10320.1	0.605013	-0.724961	2.92417e-06	7.89639e-05	0.317058	0.00168665
chr21	defbl1	2056	2774	2045	1243	1609	1484	871	928	1624.69	2057.75	1191.63	0.579095	-0.788128	2.97201e-06	8.01022e-05	2.94066	2.03937
chr22	atad3b	7075	9919	10449	10500	14476	10021	22999	18262	12748.2	9737.81	15758.7	1.6183	0.694477	2.98105e-06	8.01054e-05	0.700128	6.30094
chr2	zgc:161973	1413	1677	1306	1044	1007	972	592	578	1080.64	1393.95	767.335	0.550475	-0.861252	2.98349e-06	8.01054e-05	1.24328	1.58564
chr10	acads	3582	5417	5484	4437	3728	3114	2902	2308	3868.08	4816.16	2920.01	0.606295	-0.721907	3.01939e-06	8.09151e-05	0.609758	0.968368
chr13	kmo	3425	4336	3582	2816	2633	2362	1903	2001	2889.06	3618.6	2159.52	0.596783	-0.744721	3.14322e-06	8.40736e-05	0.754478	0.655863
chr22	zgc:63647	6181	8328	7462	7352	5751	5016	3733	4467	6060.47	7517.08	4603.86	0.612453	-0.707328	3.1853e-06	8.50377e-05	0.294198	1.01453
chr18	si:ch211-200o3.4	5206	7130	6234	4972	4500	3883	3153	3614	4838.13	6002.32	3673.95	0.612089	-0.708187	3.2651e-06	8.70036e-05	0.173298	0.668512
chr20	hadha	3549	5238	5161	4733	3449	3382	2175	2913	3835.72	4771.56	2899.88	0.607742	-0.718468	3.27776e-06	8.71759e-05	0.679917	1.26421
chr20	mycn	10465	14152	11605	9958	19907	16821	22703	20932	15586.8	11789.6	19384	1.64416	0.717352	3.3123e-06	8.79289e-05	0.0768167	0.442585
chr2	tfr1a	2503	5683	4798	3608	8092	6641	7506	6395	5534.54	4148.72	6920.35	1.66807	0.738179	3.37728e-06	8.94853e-05	1.04783	0.547509
chr19	si:dkey-266f7.9	2426	3184	3339	2511	4814	3679	6291	5215	3868.8	2928.35	4809.26	1.64231	0.715727	3.49161e-06	9.2341e-05	0.176338	2.02646
chr19	crabp2b	1664	2853	2309	2312	3532	3637	4202	4737	3107.92	2320.57	3895.27	1.67858	0.747245	3.56125e-06	9.40063e-05	0.268453	1.03836
chr8	zgc:86586	258	353	290	185	134	167	99	84	196.963	275.572	118.354	0.429485	-1.21932	3.5684e-06	9.4019e-05	0.631861	0.633314
chr18	ilvbl	4749	6516	5677	4875	4113	3527	3194	3194	4484.63	5570.45	3398.8	0.610148	-0.712768	3.57564e-06	9.4034e-05	0.0229548	0.43924
chr1	sid4	12020	17161	15371	15878	10811	8098	10141	10034	12451.8	15477	9426.68	0.609076	-0.715307	3.61954e-06	9.49369e-05	0.698002	0.151067
chr12	acta2	45036	62116	52104	44706	34360	30369	29960	29382	41041.7	52043.2	30040.1	0.577214	-0.792821	3.627e-06	9.49369e-05	0.0712051	0.116997
chr11	il34	5	19	15	4	37	6	150	14	29.465	10.3496	48.5805	4.69393	2.2308	3.63018e-06	9.49369e-05	0.20853	12.1711
chr14	lect2l	2008	7551	4655	2445	4831	3141	1373	1258	3308.38	4037.83	2578.92	0.63869	-0.646812	3.778e-06	9.86199e-05	12.8574	10.1064
chr5	mybbp1a	9352	11512	10547	9243	17040	12232	21666	19251	13649.7	10433.4	16866.1	1.61655	0.692917	3.78502e-06	9.86204e-05	0.0841236	2.49176
chr3	zgc:86896	23797	33054	31834	27611	17987	19449	17440	18351	23747.1	29720.3	17773.9	0.598038	-0.74169	3.84682e-06	0.000100046	0.180089	0.23171
chr19	zgc:92005	2409	3228	3189	2925	1765	1852	1333	2390	2396.94	3011.53	1782.36	0.591844	-0.756711	3.93397e-06	0.000102124	0.354683	1.31925
chr11	vsg1	4713	7361	5715	4740	9843	8801	10786	9130	7513.7	5711.25	9316.16	1.6312	0.705929	3.9621e-06	0.000102665	0.136259	0.239473
chr16	LOC555692	1451	2488	1997	1867	3174	2310	4262	4085	2650.01	1977.86	3322.17	1.67968	0.748184	4.09923e-06	0.000106024	0.165534	3.13286
chr1	tmem41ab	3620	4401	4470	4297	6598	5940	8568	7714	5636.01	4323.03	6948.98	1.60743	0.684759	4.12526e-06	0.000106501	0.270116	1.11483
chr25	ckmt1	21636	31360	28716	26802	19165	17679	15867	16059	22196.1	27719	16673.3	0.601511	-0.733338	4.28711e-06	0.000110477	0.26198	0.291478
chr1	zgc:56292	610	992	713	757	1318	1181	1996	1357	1095.01	781.135	1408.88	1.80363	0.850906	4.40022e-06	0.000113185	0.143312	2.15268
chr15	zgc:56429	3978	5514	4993	4414	3202	2911	2914	3120	3884.6	4828.72	2940.49	0.608957	-0.715587	4.43426e-06	0.000113853	0.0341149	0.0654337
chr1	slc34a2aas	2688	3745	3413	3840	1834	1963	2471	2393	2804.84	3516.22	2093.46	0.595373	-0.748134	4.51025e-06	0.000115594	1.35615	0.375364
chr10	sod1	12403	16755	15195	13152	10826	9204	9203	8213	11882.3	14700.2	9064.31	0.616611	-0.697568	4.69784e-06	0.000120183	0.0285626	0.351966
chr21	c6	1950	4099	2974	1906	5324	4218	4764	4687	3654.73	2721.63	4587.83	1.68569	0.75334	4.72935e-06	0.00012077	1.19779	0.254745
chr8	es1	47	62	48	40	213	134	115	122	95.7235	50.2849	141.162	2.80725	1.48915	4.99929e-06	0.000127432	0.0291475	1.33987
chr23	elovl4b	4677	5935	5873	4640	4003	3850	2416	3406	4367.14	5407.49	3326.79	0.615219	-0.700827	5.02623e-06	0.000127888	0.258843	1.41601
chr19	si:rp71-15k1.1	21	37	30	19	6	2	2	7	15.4707	26.8637	4.0777	0.151792	-2.71983	5.28344e-06	0.00013419	0.130403	0.0939635
chr13	zgc:101897	4685	7124	5804	4514	4093	3995	3408	2874	4550.28	5611.02	3489.54	0.621908	-0.685227	5.32968e-06	0.000135121	0.375053	0.885203
chr2	cyp8b2	123	213	141	134	78	50	71	40	105.963	154.38	57.5464	0.372758	-1.42369	5.48239e-06	0.000138743	0.228803	0.216127
chr15	ca4b	628	745	619	810	356	449	314	399	547.742	725.657	369.827	0.509644	-0.972438	5.52712e-06	0.000139624	1.24044	0.430394
chr8	cpt2	2032	3621	3244	3039	2350	2179	1443	1557	2429.5	3027.45	1831.56	0.604983	-0.725032	5.63635e-06	0.000142129	1.08178	1.52551
chr9	slc15a2	4831	5667	5943	4065	3736	3320	3103	3144	4237.94	5253.06	3222.81	0.61351	-0.704841	5.78952e-06	0.00014573	1.05041	0.244927
chr5	tars	4366	7372	5790	5252	9548	7792	11520	9778	7540.19	5770.97	9309.42	1.61315	0.689877	5.94146e-06	0.000149288	0.152052	0.946721
chr1	hadh	6509	9293	8651	7183	5972	5877	4357	4588	6560.48	8065.8	5055.16	0.62674	-0.674061	6.24053e-06	0.000156524	0.0951948	1.04642
chr18	c11orf67	1638	1987	1514	1270	995	982	886	989	1287.93	1641.79	934.082	0.568943	-0.813645	6.3126e-06	0.00015805	1.09164	0.130087
chr6	fkbp11	3872	5352	5685	4556	3517	2611	3522	2982	4008.43	4971.98	3044.88	0.612407	-0.707436	6.37495e-06	0.000159329	0.581744	0.236917
chr22	si:ch211-140f21.1	10089	13974	11557	8859	8497	7379	6115	7306	9211.17	11319.8	7102.59	0.627451	-0.672424	6.433e-06	0.000160495	0.53916	0.577687
chr5	dao.3	117	166	146	159	60	64	72	34	103.272	150.783	55.7617	0.369814	-1.43513	6.54502e-06	0.000163001	0.219314	0.244759
chr8	serpind1	3437	4682	3657	3216	2817	2216	2190	2401	3076.77	3826.15	2327.39	0.608285	-0.71718	6.75638e-06	0.000167968	0.316948	0.273073
chr1	zgc:154001	7561	9742	9044	7521	14442	10501	17985	14503	11237.8	8668.24	13807.3	1.59286	0.67162	6.82423e-06	0.000169356	0.0505871	2.03443
chr22	fbn2b	10338	19755	18584	17279	27622	25848	30232	31076	22223.7	16705.2	27742.3	1.6607	0.731789	6.84407e-06	0.00016955	0.778802	0.221067
chr2	rpe65a	40187	46946	41972	38997	26970	24370	29377	24232	34318.1	43272.2	25364	0.586149	-0.770661	6.87669e-06	0.000170059	0.424984	0.0926673
chr13	ckba	16051	20203	16876	14878	12901	11330	10869	9367	14098.9	17425.1	10772.7	0.618228	-0.693789	6.97694e-06	0.000172236	0.36141	0.504402
chr19	aqp10b	450	552	577	681	336	243	333	282	436.22	584.73	287.71	0.492039	-1.02316	7.06397e-06	0.00017408	1.45623	0.0991546
chr2	rx2	793	1321	1598	1361	879	738	666	705	1008.02	1292.3	723.748	0.560049	-0.836376	7.24205e-06	0.000178157	2.41903	0.247137
chr1	crtac1	5123	5529	5001	4374	3607	2617	3663	3165	4155.38	5166.44	3144.32	0.608606	-0.716419	7.28956e-06	0.000179013	1.08662	0.26711
chr3	zgc:153921	67	116	92	73	49	24	15	26	57.674	87.821	27.5269	0.313443	-1.67372	7.32045e-06	0.000179459	0.102613	0.394652
chr11	slc2a9l1	31	92	26	53	120	102	221	145	95.6123	50.1056	141.119	2.81643	1.49387	7.40659e-06	0.000181256	0.567642	1.57608
chr18	ch25hl1.1	1444	2145	1784	1589	1049	1009	1137	1045	1399.21	1772.68	1025.74	0.578642	-0.789258	7.54867e-06	0.000184171	0.0262681	0.0222766
chr22	si:dkey-21e7.2	6978	8560	7939	6757	5842	4643	4355	5109	6291.56	7756.54	4826.57	0.622259	-0.684414	7.55187e-06	0.000184171	0.245762	0.407179
chr18	zgc:112407	1889	2362	2404	2276	1444	1432	1413	1271	1822.22	2296.77	1347.66	0.586764	-0.769148	7.65092e-06	0.000186265	0.504671	0.14337
Zv9_scaffold3460	pcyt1bb	1068	1505	1233	1315	848	697	842	640	1021.38	1311.58	731.178	0.55748	-0.843009	7.7872e-06	0.000189256	0.321974	0.198495
chr3	socs1	991	1817	1460	1194	952	735	819	743	1080.87	1376.83	784.901	0.570077	-0.810772	7.86427e-06	0.0001908	0.550794	0.157124
chr2	si:dkeyp-73d8.9	655	621	328	457	245	281	185	366	399.535	537.217	261.854	0.487426	-1.03674	7.90784e-06	0.000191527	3.87142	0.727932
chr24	serpinb1l3	28174	40013	34441	34556	21469	17942	24096	23519	28043.6	35098.4	20988.8	0.597998	-0.741788	7.99276e-06	0.000193252	0.280446	0.170585
chr7	zgc:172290	34	20	27	14	62	52	138	83	52.6123	25.0104	80.2143	3.20724	1.68133	8.15792e-06	0.000196908	0.328216	1.88588
chr17	zgc:162184	2013	2753	1828	1313	3210	3517	3650	3394	2672.22	2006.66	3337.78	1.66335	0.734094	8.22092e-06	0.000198089	1.14533	0.405028
chr3	baxa	2545	3858	3340	2790	5177	4587	5995	5614	4172.2	3185.9	5158.5	1.61916	0.695249	8.29648e-06	0.000199569	0.0337396	0.367172
chr24	abcd3a	11644	15894	13179	11600	9563	8190	8603	8224	10862.5	13360.1	8364.98	0.626116	-0.675497	8.3263e-06	0.000199945	0.0966489	0.104687
chr9	upp2	4353	4864	3911	3347	3034	2565	2154	2934	3413.91	4238.89	2588.93	0.610756	-0.711332	8.4621e-06	0.000202659	1.62809	0.562609
chr20	zgc:175221	5771	8881	5535	4230	10851	9919	10225	10090	8055.32	6165.91	9944.73	1.61286	0.689619	8.4681e-06	0.000202659	1.23079	0.118122
chr6	nop58	7912	12465	10362	10646	16353	12919	21653	19191	13708.7	10550.9	16866.4	1.59857	0.676784	8.95157e-06	0.000213867	0.24724	2.13979
chr3	zgc:136545	3324	5257	4273	3951	6905	6479	7365	7601	5563.05	4271.43	6854.67	1.60477	0.682368	9.04136e-06	0.000215646	0.072891	0.152641
chr10	thop1	1354	1384	1489	1166	919	749	813	739	1085.64	1392.86	778.433	0.558875	-0.839401	9.12088e-06	0.000217176	0.888193	0.109185
chr11	cant1b	2481	3162	3013	3124	1746	1698	2397	1674	2422.78	3031.51	1814.04	0.598397	-0.740825	9.14921e-06	0.000217483	0.712144	0.553141
chr3	crlf3	5085	6973	5884	4815	9419	8002	10728	10020	7505.03	5802.72	9207.34	1.58673	0.666054	9.67769e-06	0.000229658	0.0789788	0.439432
chr2	zgc:73230	6090	8174	6917	6293	11463	9550	12650	12410	9070.15	7027.09	11113.2	1.58148	0.661275	9.94116e-06	0.000235514	0.0265066	0.459472
chr14	cpeb4	5520	6764	5599	5171	4146	3870	3834	3378	4803.85	5918.34	3689.36	0.623377	-0.681822	1.06078e-05	0.000250886	0.45748	0.25143
chr1	zgc:77739	2674	3413	2894	2560	2208	1981	1513	1681	2374.23	2956.03	1792.43	0.606363	-0.721747	1.07161e-05	0.000253023	0.195894	0.771856
chr25	pus7	7674	9102	8652	8137	13728	9333	18543	14705	11077.2	8641.79	13512.5	1.56363	0.644897	1.07662e-05	0.00025378	0.168407	3.61761
chr20	cad	23652	39227	31399	28641	56041	45325	63262	54790	42034.6	31173	52896.3	1.69686	0.762872	1.0902e-05	0.000256552	0.0929263	0.461276
chr22	he1b	2	15	6	8	0	0	0	0	3.75275	7.5055	0	0	#NAME?	1.10711e-05	0.000260097	0.524376	0
chr7	wu:fd55e03	5093	6580	5916	4840	3879	3171	4095	3682	4656.91	5736.25	3577.57	0.623677	-0.68113	1.13548e-05	0.000266319	0.181617	0.0923455
chr24	decr2	1929	2435	2362	1841	1424	1236	1404	1310	1745.71	2192.41	1299	0.592501	-0.755112	1.14663e-05	0.000268487	0.232642	0.0146776
chr6	krt4	2277570	3172660	2725380	2644105	1408020	1552696	1392337	1523039	2.09711e+06	2.76793e+06	1.42628e+06	0.515288	-0.956549	1.1622e-05	0.000271681	0.0843544	0.113313
chr1	faah2a	2179	3242	3123	2280	1945	1845	1644	1482	2213.39	2748.95	1677.84	0.610359	-0.71227	1.20412e-05	0.000281014	0.393316	0.447013
chr19	ctps	3171	5090	3818	3387	6663	5353	7704	6257	5090.58	3920.54	6260.61	1.59687	0.67525	1.21166e-05	0.000282308	0.134973	0.776585
chr7	zgc:153723	107	574	216	90	325	193	1440	146	365.002	232.595	497.409	2.13852	1.09661	1.25579e-05	0.000292106	4.38821	39.5372
chr5	LOC559803	4059	4779	4129	3555	2856	2616	2541	2813	3432.86	4244.19	2621.53	0.617675	-0.695081	1.27351e-05	0.000295739	0.619976	0.10327
chr11	ace2	49146	61511	53233	45009	34431	31797	31760	32983	42611	53510.1	31711.8	0.592633	-0.754789	1.27734e-05	0.000296142	0.285421	0.0480911
chr9	wdr75	5024	7270	5770	4995	9939	8018	11019	9446	7567.12	5870.02	9264.22	1.57823	0.658306	1.28291e-05	0.000296943	0.0688784	0.49651
chr15	dhrs11b	1814	2399	2271	1862	1403	1295	1230	1311	1701.46	2133.75	1269.17	0.594808	-0.749504	1.28721e-05	0.000297452	0.0843006	0.100434
chr19	angpt2	126	219	224	183	322	336	558	443	295.167	190.635	399.7	2.09667	1.0681	1.31418e-05	0.000303187	0.167125	1.49164
chr4	tspan12	2424	3757	3935	3385	2115	2117	2095	2437	2781.62	3440.48	2122.77	0.616998	-0.696663	1.32088e-05	0.000303954	1.06751	0.171825
chr2	sepp1b	4994	7650	7194	5972	13669	11106	8999	9202	8492.23	6564.71	10419.8	1.58724	0.666518	1.32182e-05	0.000303954	0.126539	3.01253
chr3	gcat	7046	10429	8655	7797	6149	5439	5834	5292	7068.42	8641.65	5495.2	0.635898	-0.653134	1.32766e-05	0.0003048	0.0363417	0.0945695
chr22	LOC792509	8692	10527	9942	8360	7369	5851	5505	6410	7855.6	9630.03	6081.17	0.63148	-0.663191	1.34523e-05	0.000308331	0.294464	0.413763
chr6	zgc:64031	2197	3413	3238	2986	1848	1932	1803	2047	2433.26	3016.38	1850.13	0.613361	-0.705191	1.37613e-05	0.0003149	0.603152	0.178633
chr1	ugt5b5p	100	97	88	65	36	43	37	5	59.9932	90.4616	29.5248	0.32638	-1.61538	1.39545e-05	0.000318804	0.565324	0.60986
chr11	nr0b1	1145	1576	1395	1275	921	634	885	823	1082.09	1378.41	785.764	0.570051	-0.810836	1.46114e-05	0.000333273	0.0284176	0.198165
chr13	zgc:173962	619	1021	649	535	476	443	297	364	548.201	712.239	384.162	0.539373	-0.890646	1.46428e-05	0.000333448	0.998771	0.57516
chr16	zgc:174908	2915	3887	3464	3009	2391	2208	2020	2020	2744.48	3394.82	2094.14	0.616862	-0.69698	1.51983e-05	0.00034554	0.0324792	0.247843
chr18	cpt1b	3503	4670	4604	3940	3000	3291	2207	2511	3479.94	4278.31	2681.57	0.626783	-0.673961	1.53583e-05	0.000348616	0.192369	1.23099
chr1	fgg	16247	28064	24012	22205	19387	15556	12696	12028	18712.7	22959	14466.5	0.630102	-0.666342	1.54042e-05	0.000349096	0.683006	1.36148
chr6	zgc:92712	763	1054	982	865	655	602	383	490	727.281	936.51	518.052	0.553173	-0.854197	1.57303e-05	0.000355914	0.0530261	0.807337
chr18	grk7b	413	880	775	698	414	526	288	320	537.736	696.862	378.61	0.543307	-0.880162	1.59638e-05	0.000360154	1.25599	1.19809
chr7	zgc:165473	661	979	877	900	612	469	460	429	675.218	873.917	476.518	0.545266	-0.874967	1.59688e-05	0.000360154	0.42298	0.301082
chr25	cyp19a1b	374	428	335	240	665	670	567	862	511.476	352.797	670.155	1.89955	0.925655	1.6276e-05	0.000366495	0.471551	1.18931
chr23	zgc:92113	9167	11316	10530	9150	7100	7045	6215	6672	8431.92	10305.9	6557.92	0.636325	-0.652164	1.65247e-05	0.000371503	0.203075	0.278572
chr24	zgc:92030	5832	9121	8253	7650	5704	5502	4773	4765	6446.1	7858.76	5033.45	0.640489	-0.642754	1.67962e-05	0.000376569	0.468574	0.439062
chr5	zgc:153704	10056	13717	11579	8832	18579	17864	21215	16232	14562.1	11252.9	17871.2	1.58813	0.66733	1.68035e-05	0.000376569	0.195873	0.685147
chr8	acaa2	12195	17720	18985	16865	12507	11684	9496	10250	13738	16811.9	10664	0.634317	-0.656724	1.69101e-05	0.000378357	1.20511	0.609024
chr21	vtnb	5502	8321	7161	6296	4890	4862	3857	4694	5693.43	6942.63	4444.23	0.640136	-0.64355	1.69737e-05	0.000379177	0.0702931	0.541595
chr20	gpcpd1	11163	14748	9974	8130	19860	15749	20216	17716	14478.8	11214.6	17743	1.58213	0.66187	1.70079e-05	0.000379341	0.939418	0.3107
chr23	tgm2	4617	6747	6138	6229	4037	4553	2855	4427	4968.52	6071.74	3865.29	0.636604	-0.651532	1.71291e-05	0.000381441	0.703824	1.44953
chr14	arl3l2	1701	2317	2012	2275	1342	1323	1224	1368	1704.3	2134.23	1274.38	0.597117	-0.743916	1.77845e-05	0.000395411	0.868786	0.124064
chr21	adrb2b	699	1056	1116	1021	590	525	571	605	774.112	994.234	553.991	0.557204	-0.843722	1.83884e-05	0.000408193	0.868941	0.0170081
chr3	tmed1a	656	962	847	752	450	507	421	471	634.669	820.054	449.283	0.54787	-0.868094	1.86894e-05	0.000414222	0.029224	0.205827
chr1	acy3.2	1455	1793	1773	1623	1098	904	1051	1092	1354.43	1707.79	1001.07	0.586179	-0.770586	2.06892e-05	0.000457825	0.258387	0.0398753
chr25	anpep	7723	8928	7774	6025	5446	4619	5067	5437	6392.5	7813.44	4971.56	0.636283	-0.65226	2.07285e-05	0.000457976	1.24745	0.0619011
chr5	hmgcra	3336	5671	4426	6046	6932	5457	10966	8798	6353.16	4986.48	7719.85	1.54816	0.630553	2.086e-05	0.000460161	1.72655	4.60802
chr24	zgc:162925	1452	2332	2049	1829	3214	2192	4131	3546	2544.09	1947.07	3141.12	1.61325	0.689972	2.09328e-05	0.000461045	0.114737	2.56924
chr20	prg4	2211	2834	2128	1802	3804	3106	4047	4225	2977.77	2293.72	3661.83	1.59646	0.674877	2.1219e-05	0.00046662	0.40443	0.511481
chr25	cpa4	29244	38166	35954	26678	23120	16491	24977	20238	26806.5	33195.2	20417.7	0.615079	-0.701156	2.15595e-05	0.000473368	0.368082	0.393446
chr3	rgs9	3844	4865	4981	5109	3073	2976	2995	3506	3940.01	4841.59	3038.44	0.627571	-0.672149	2.17873e-05	0.000477627	1.17728	0.176623
chr2	si:ch211-235o23.1	1966	2482	2223	1706	3519	2808	4162	3713	2781.35	2141.66	3421.04	1.59738	0.675704	2.26391e-05	0.000495529	0.181425	0.805175
chr12	rltgr	2085	2942	2201	1971	1651	1693	1008	1561	1891.87	2344.07	1439.67	0.614177	-0.703273	2.31328e-05	0.000505549	0.338588	1.26022
chr25	ugt5a1	523	778	528	542	425	338	235	318	461.583	603.902	319.265	0.528671	-0.919559	2.36779e-05	0.000516663	0.328539	0.583407
chr6	scinla	21965	31404	25406	20704	44058	41143	44409	42253	33448.4	25309.7	41587.1	1.64313	0.716446	2.37328e-05	0.000517059	0.0907942	0.0363139
chr10	fstb	3775	5471	5210	4272	7296	6761	8618	8155	6108.62	4772.2	7445.03	1.56008	0.641624	2.38082e-05	0.000517902	0.0769823	0.38772
chr13	zgc:163080	4231	6264	5531	4878	3779	3433	3383	3446	4363.14	5326.25	3400.03	0.638353	-0.647573	2.42065e-05	0.000525755	0.0665068	0.100631
chr20	wisp3	672	946	967	642	484	574	438	376	638.075	820.159	455.99	0.555978	-0.8469	2.44197e-05	0.00052957	0.494915	0.631395
chr6	vdrb	8565	10497	8523	7065	6485	5560	6005	5491	7284.26	8875.1	5693.42	0.641505	-0.640468	2.50038e-05	0.000541271	0.921869	0.110859
chr7	fbxl8	924	1273	1241	926	726	537	690	674	872.768	1112.14	633.396	0.56953	-0.812157	2.50361e-05	0.000541271	0.200069	0.0958898
chr20	dll4	3142	4268	3708	3690	5995	5099	6834	6527	4846.71	3794.42	5898.99	1.55465	0.636588	2.59917e-05	0.00056107	0.100571	0.461485
chr7	f2	9839	15278	12491	11439	9368	8795	7040	8123	10280.9	12473.1	8088.73	0.648495	-0.624832	2.65786e-05	0.000572862	0.12692	0.610634
chr21	dnajc21	636	1055	857	943	1409	1053	2052	1748	1196.65	889.714	1503.58	1.68996	0.756991	2.70087e-05	0.000581243	0.324646	2.66895
chr20	ttr	7448	8250	6541	5844	4834	5605	3733	4901	5939.47	7233.13	4645.82	0.642297	-0.638687	2.75414e-05	0.000591804	1.75204	1.22853
chr10	smad9	5246	6246	5552	4528	8330	7328	10402	9256	7025.2	5534.44	8515.96	1.53872	0.621733	2.78509e-05	0.000597545	0.268737	0.838528
chr8	guk1	2178	2393	2017	1582	1587	1495	982	1168	1686.9	2101.11	1272.68	0.605721	-0.723274	2.80544e-05	0.000600888	1.53116	1.15832
chr7	igf2a	1586	1854	1442	1066	2691	2272	2586	2682	1997.54	1523.13	2471.94	1.62293	0.698599	2.8092e-05	0.000600888	0.823664	0.0797429
chr4	dyrk2	8509	12141	10490	9490	6933	6748	6706	7335	8541.82	10369.4	6714.26	0.647509	-0.627029	2.92867e-05	0.000625493	0.0183438	0.0984398
chr14	aldob	525008	661130	515163	434962	327592	299001	307350	299080	422503	546532	298474	0.546123	-0.872702	3.01384e-05	0.000641945	0.580344	0.0267193
chr11	tceb3	8186	8776	7740	7086	11800	8590	17231	14383	10345.1	8208.32	12481.8	1.52063	0.604666	3.01481e-05	0.000641945	0.521235	4.11126
chr9	inhbb	2215	3363	3023	2440	4193	4133	5426	4585	3617.45	2805.71	4429.2	1.57864	0.658681	3.11838e-05	0.000662997	0.0620674	0.67858
chr24	zgc:158823	1277	1528	1248	1174	752	740	867	868	1061.87	1343.49	780.256	0.58077	-0.783962	3.1255e-05	0.000663509	0.430671	0.0757912
chr5	ugt2a4	2290	3021	2605	2404	1993	1614	1481	1655	2137.47	2642.68	1632.27	0.617658	-0.69512	3.15005e-05	0.000667655	0.0667608	0.350404
chr3	slc4a1	4584	11209	8796	6890	13276	12444	13616	12092	10147.3	7849.76	12444.8	1.58537	0.664822	3.1545e-05	0.000667655	1.35752	0.165426
chr3	hmox1	1653	3445	2623	2456	1815	2128	1363	1338	2090.96	2560.73	1621.19	0.633099	-0.659498	3.16764e-05	0.000668882	1.38487	1.72415
chr16	apoa4	42633	66346	63161	59803	37357	36747	36663	37428	47529.5	59158.1	35900.8	0.606861	-0.720561	3.16978e-05	0.000668882	0.718698	0.0507803
chr15	tspan13a	1817	2497	2527	2015	1544	1579	1315	1290	1826.23	2261.15	1391.32	0.615314	-0.700605	3.20493e-05	0.000674515	0.248855	0.436066
chr19	klf2b	5245	8782	13545	13699	5754	7973	7821	6661	8727.84	10600.6	6855.03	0.646661	-0.628918	3.20605e-05	0.000674515	11.6659	0.94939
chr9	idh1	21365	27749	26375	21681	18348	15132	15908	15627	20291.9	24862	15721.7	0.63236	-0.661181	3.2567e-05	0.000684149	0.122338	0.130274
chr7	sdr16c5b	7807	11692	10596	9469	7401	6556	6432	6671	8317.25	10083.1	6551.37	0.649735	-0.622076	3.26279e-05	0.000684408	0.194627	0.134494
chr1	ugt5b1	449	814	739	584	466	338	289	377	504.267	652.901	355.632	0.544696	-0.876478	3.2772e-05	0.00068641	0.50626	0.40775
chr22	aspn	1403	2407	1893	1371	3166	3533	2512	2779	2350.56	1782	2919.13	1.63812	0.71204	3.31184e-05	0.000692637	0.346429	2.25177
chr2	si:dkey-52k20.7	55288	62702	52586	35856	40610	25701	36384	30161	42432.7	52890	31975.4	0.604565	-0.72603	3.35783e-05	0.000701213	2.32304	0.52636
chr8	dnttip2	6687	9467	6779	6324	12000	9141	14138	12388	9465.38	7456.55	11474.2	1.53881	0.621814	3.3948e-05	0.000707885	0.257501	1.16584
chr11	zgc:85644	1878	2596	2197	1966	1672	1472	1217	1224	1780.34	2205.83	1354.86	0.614214	-0.703186	3.43132e-05	0.000714443	0.0173126	0.60866
chr5	exosc2	1160	1695	1728	1617	2556	1774	3426	2827	2063.08	1585.63	2540.53	1.60222	0.680076	3.44198e-05	0.000715607	0.343927	2.65279
chr20	fmo5	3565	4594	3806	2788	2378	2393	2619	2467	3074.4	3762.76	2386.05	0.634123	-0.657166	3.44978e-05	0.000716172	0.99869	0.0552353
chr13	zgc:73311	6626	8448	7721	5649	5970	5308	4101	4059	5991.71	7263.73	4719.69	0.649761	-0.622019	3.51447e-05	0.000728528	0.621624	1.27313
chr11	zgc:110286	79	139	89	129	193	114	497	211	176.399	111.242	241.556	2.17144	1.11865	3.56746e-05	0.000738428	0.270785	7.93356
chr23	smc1a	3053	4768	4118	3661	2684	2590	2185	3009	3252.52	3966.78	2538.26	0.639879	-0.644129	3.65601e-05	0.000754604	0.155567	0.523177
chr15	rtn2a	2829	4586	4005	3624	2712	2658	2362	2348	3134.09	3822.67	2445.5	0.639737	-0.64445	3.65632e-05	0.000754604	0.345469	0.307308
chr9	mid1ip1a	8518	12457	12221	13409	15844	13329	25273	22116	15178.9	11960	18397.9	1.53828	0.621322	3.66358e-05	0.000754997	0.905116	4.27596
chr1	as3mt	1380	2029	1960	1838	1198	1016	1186	1204	1476.86	1841.57	1112.15	0.603915	-0.727581	3.7143e-05	0.000764332	0.480481	0.0233276
chr21	slc7a3	24541	34806	26032	22682	45815	39423	49957	49861	36090.6	27514.4	44666.7	1.62339	0.69901	3.80352e-05	0.00078155	0.161065	0.264253
chr7	cldn15a	3020	4032	3720	3294	2374	2115	2361	2554	2936.49	3599.76	2273.22	0.631492	-0.663164	3.82536e-05	0.000784895	0.0572313	0.0645529
chr3	bcat2	14320	16376	14639	12445	10392	9768	9660	9697	12216.1	14860.8	9571.45	0.644073	-0.634704	3.91725e-05	0.00080258	0.751655	0.0869103
chr9	cx50.5	711	1192	1001	991	621	728	367	635	782.078	990.188	573.968	0.579656	-0.786732	3.99581e-05	0.000816454	0.438393	1.28218
chr15	zgc:63663	88435	114712	91260	77581	67399	55328	56107	54455	75758	95080.5	56435.4	0.593554	-0.752548	3.99655e-05	0.000816454	0.427255	0.161095
chr25	atp2b1b	6134	7849	6889	6127	5055	4986	3946	4509	5704.83	6917.78	4491.88	0.649323	-0.622992	4.03139e-05	0.00082238	0.129252	0.597685
chr7	zgc:171281	2728	3461	2596	2444	4800	3958	5138	4619	3672.15	2876.87	4467.42	1.55287	0.634939	4.05197e-05	0.000825384	0.307392	0.225242
chr22	lpl	35548	40881	29895	24854	21748	19083	24220	21852	27325.3	33668.6	20982	0.623192	-0.682251	4.08078e-05	0.000830053	2.40373	0.0688315
chr15	sst1.1	3456	4398	3911	3057	2542	2369	2222	2818	3099.61	3789.26	2409.97	0.636	-0.652901	4.11553e-05	0.000835916	0.378094	0.291006
chr23	ada	39783	54646	41423	34238	31277	29789	24756	25356	35156	43326.1	26985.9	0.622855	-0.683032	4.15635e-05	0.000842437	0.63354	0.463516
chr5	LOC796505	2594	3712	3485	3461	5041	3608	7195	5871	4302.31	3392.69	5211.93	1.53622	0.619386	4.15959e-05	0.000842437	0.282929	3.65272
chr13	hells	1228	2101	1830	1585	3156	2579	2848	2813	2231.32	1708.63	2754.02	1.61182	0.688695	4.19956e-05	0.000849312	0.185469	0.158233
chr16	rab13	548	957	720	544	1389	1278	1114	1228	955.881	697.238	1214.52	1.74191	0.800667	4.22498e-05	0.000853229	0.242023	0.543712
chr1	fga	17408	32457	26244	22571	24203	17625	12612	12081	20513.7	24893.7	16133.7	0.648106	-0.625699	4.39232e-05	0.000885754	0.81811	3.00514
chr13	agt	6951	12207	9221	6818	18786	14164	11864	12309	11346	8857.17	13834.9	1.562	0.643393	4.43831e-05	0.00089375	0.501824	3.27988
chr13	LOC570267	1868	2718	2166	1518	3917	3203	3611	3057	2714.17	2095.97	3332.37	1.5899	0.668934	4.53971e-05	0.000912863	0.413824	0.511145
chr23	abcg2a	37332	40676	31849	29389	25556	19324	25342	21993	29072.3	35908	22236.6	0.619264	-0.691373	4.6576e-05	0.000935236	1.72376	0.166732
chr2	c8a	2204	3072	3174	2510	2078	1820	1444	1923	2279.36	2797.05	1761.67	0.629829	-0.666967	4.67073e-05	0.000936537	0.371534	0.579781
chr4	mir729	11	14	8	6	2	0	0	0	5.19851	9.92622	0.470799	0.0474299	-4.39806	4.71325e-05	0.000943722	0.192233	0.0763084
chr25	pkm2b	135863	199070	207227	187301	111716	109250	109757	112602	146908	186435	107382	0.575977	-0.795918	4.75548e-05	0.000950826	0.711631	0.033188
chr9	dhrs9	6099	7928	7033	6355	5459	4399	4457	4557	5793.71	7023.2	4564.21	0.649876	-0.621763	4.81617e-05	0.000961597	0.0814897	0.245136
chr1	zgc:163025	2024	3269	2841	2740	1822	1643	1724	2029	2256.67	2767.53	1745.8	0.630817	-0.664706	4.93579e-05	0.000984086	0.486193	0.150453
chr12	zgc:64114	16918	28201	19653	22831	34991	28742	37590	45754	28878.9	22294.4	35463.5	1.59069	0.669652	5.08746e-05	0.00101289	0.413587	1.66297
chr12	ca15c	821	1519	687	642	891	1676	2204	1672	1239.9	918.214	1561.58	1.70068	0.766108	5.10101e-05	0.00101416	1.65661	5.17866
chr21	hspa4a	4334	10875	8009	8195	12570	10572	14524	13032	10050.8	7875.17	12226.4	1.55252	0.634615	5.22145e-05	0.00103565	1.64325	0.506535
chr19	ptp4a3	11619	14106	10618	8574	19133	17107	18885	17922	14581.4	11497	17665.8	1.53656	0.619706	5.22378e-05	0.00103565	0.780364	0.0288771
chr20	si:dkey-119m7.4	4545	5290	5326	4348	3112	3238	3569	3416	4121.38	5014.53	3228.24	0.643777	-0.635367	5.31266e-05	0.00105179	0.4379	0.106388
chr19	zgc:103438	725	1263	914	795	709	750	322	459	740.572	933.362	547.783	0.586892	-0.768834	5.35572e-05	0.00105883	0.396214	2.21973
chr13	acta1b	280034	399948	356372	338998	238484	249917	142889	189007	275762	351535	199989	0.568901	-0.81375	5.4526e-05	0.00107609	0.125575	1.03727
chr18	loxl1	3955	6040	5352	4512	7181	6576	9922	8340	6383.6	5049.41	7717.79	1.52845	0.612072	5.45831e-05	0.00107609	0.0535702	1.50802
chr19	dgat1a	4137	4986	4444	4662	3094	2991	2972	3388	3856.1	4698.52	3013.67	0.64141	-0.640682	5.54035e-05	0.00109074	0.614792	0.131361
chr17	zgc:158781	399	540	556	547	818	838	1058	1054	717.348	524.246	910.45	1.73668	0.796335	5.63811e-05	0.00110843	0.231446	0.555734
chr5	scn4bb	1206	1565	1495	1215	1120	863	764	716	1120.38	1402.16	838.599	0.598078	-0.741595	5.70372e-05	0.00111977	0.0983786	0.718477
chr14	iclp1	505	679	575	485	264	243	428	343	440.26	573.012	307.509	0.536654	-0.897936	5.71451e-05	0.00112033	0.0668927	0.528192
chr20	rasl11b	2917	3924	3462	2710	5392	4512	5442	5814	4213.9	3319.23	5108.58	1.53909	0.622076	5.72563e-05	0.00112095	0.101733	0.30015
chr3	zgc:153968	7278	11379	8489	8728	5943	6067	6135	6733	7579.64	9133.19	6026.08	0.6598	-0.599899	5.74578e-05	0.00112237	0.400185	0.150978
chr5	gldc	26652	35276	29722	25343	20624	18391	21323	18344	24459.7	29898.2	19021.3	0.636204	-0.65244	5.7488e-05	0.00112237	0.167658	0.0683722
chr25	cpa1	20530	24128	19670	13154	14448	10689	14203	13723	16299.8	19809.9	12789.8	0.645624	-0.631233	5.76418e-05	0.00112382	2.77238	0.200884
chr1	atp1a1a.2	17267	23678	18768	15007	13431	14324	11931	11554	15741	19031.1	12450.9	0.654239	-0.61211	5.78729e-05	0.00112676	0.572681	0.599965
chr16	zgc:162301	1437	2138	1731	1509	2575	2046	3577	3206	2237.87	1733.71	2742.03	1.5816	0.661385	5.87199e-05	0.00114079	0.0279595	2.26716
chr8	wnt2bb	263	450	430	312	531	587	832	838	520.27	367.614	672.927	1.83053	0.872259	5.87551e-05	0.00114079	0.167951	1.49964
chr10	slc37a4b	6749	10351	9418	8864	6677	6468	5693	5722	7489.96	9021.49	5958.43	0.660471	-0.598434	5.96983e-05	0.00115751	0.471613	0.386683
chr11	rrp9	2086	3292	2547	2123	4103	3283	4710	4379	3258.09	2546.37	3969.82	1.55901	0.64063	6.17808e-05	0.00119624	0.130889	0.677886
chr20	apobl	553930	859088	729438	563202	440126	499132	288933	360085	536703	685845	387562	0.565087	-0.823455	6.21738e-05	0.0012022	0.184578	0.958658
chr11	aldh4a1	15694	21193	18390	15719	13409	12272	12018	11158	14985.4	18135.7	11835.1	0.652586	-0.615759	6.3053e-05	0.00121753	0.0546025	0.219726
chr11	ugt1b2	1919	2755	2368	2219	1596	1630	1390	1511	1926.01	2364.73	1487.3	0.628951	-0.668981	6.35722e-05	0.00122587	0.0598036	0.277414
chr5	LOC796384	2203	3809	2928	4148	4636	3497	7385	5713	4222.65	3351.29	5094.02	1.52002	0.60409	6.38185e-05	0.00122894	1.95192	4.78559
chr9	dap1b	4487	5871	4869	3928	3237	3339	3183	3391	4039.69	4891.27	3188.12	0.651797	-0.617505	6.40613e-05	0.00123194	0.451586	0.144346
chr2	cldn11a	2485	4082	3350	3098	4977	4433	5883	5821	4199.43	3304.17	5094.69	1.5419	0.624706	6.42638e-05	0.00123414	0.130817	0.62159
chr11	gata1a	173	464	430	297	666	578	774	611	486.923	339.384	634.461	1.86945	0.902612	6.47781e-05	0.00124233	0.812692	0.296807
chr15	zgc:158410	7186	10644	7774	6158	7301	5545	4606	4623	6701.33	8054.98	5347.68	0.663898	-0.590966	6.48837e-05	0.00124266	0.983777	1.53989
chr3	tmem86b	5629	7666	7766	6919	4813	5309	4488	4798	5939.36	7163.92	4714.79	0.65813	-0.603555	6.50535e-05	0.00124395	0.471264	0.442618
chr1	atp1a1a.4	154315	193942	146805	123494	106633	94263	93244	88323	125408	158209	92607.2	0.585346	-0.772638	6.51273e-05	0.00124395	0.844111	0.116733
chr12	nme2a	1927	2238	1753	1369	1624	1257	925	935	1509.25	1868.37	1150.13	0.615579	-0.699985	6.57715e-05	0.00125455	1.56831	1.5579
chr23	igfbp6b	1193	1684	1270	1334	835	718	925	1002	1120.65	1401.63	839.662	0.59906	-0.739228	6.62427e-05	0.00126183	0.256114	0.206741
chr5	si:dkey-127j5.5	8587	11050	9791	9358	13765	9784	21401	17451	12457.3	9951.85	14962.8	1.50352	0.588342	6.83878e-05	0.00130094	0.077767	5.31282
chr7	zgc:153151	152	249	273	203	162	96	68	102	162.971	222.453	103.489	0.465217	-1.10402	7.03499e-05	0.00133646	0.47533	0.630616
chr12	slc9a3r1	3850	5859	4469	4284	3384	3133	2969	3217	3888.08	4698.8	3077.37	0.654926	-0.610596	7.33237e-05	0.00138955	0.182874	0.139332
chr16	cdh17	17929	25229	20725	17963	15938	14327	13254	12758	17252.8	20867.1	13638.5	0.653589	-0.613545	7.33417e-05	0.00138955	0.0834393	0.357677
chr17	aspg	7166	8271	8227	6465	12081	9894	13466	12723	9677.06	7740.49	11613.6	1.50038	0.585324	7.3643e-05	0.00139338	0.265096	0.476
Zv9_scaffold3485	bcmo1	4794	5519	4437	3620	3392	3076	3043	3132	3888.76	4716.28	3061.24	0.64908	-0.623532	7.45031e-05	0.00140777	1.54158	0.0904646
chr7	zgc:162269	1575	2235	1730	1402	2872	2295	3411	2957	2272.15	1765.64	2778.65	1.57374	0.654196	7.48953e-05	0.00141328	0.192687	0.749743
chr19	zgc:158374	14194	21020	21495	23873	11999	11596	15544	16399	17047	20690.4	13403.7	0.647822	-0.626331	7.84254e-05	0.00147792	2.8666	0.634245
chr19	LOC797776	802	1521	1008	585	1329	1549	2182	1701	1304.57	975.811	1633.34	1.67383	0.743149	7.86932e-05	0.00148099	1.2808	1.82359
chr14	msxe	299	459	411	331	667	671	758	740	533.574	380.985	686.163	1.80102	0.848817	7.90302e-05	0.00148535	0.0312421	0.107745
chr10	il6st	5260	9020	6908	5227	10928	9133	11524	10553	8414.53	6657.93	10171.1	1.52767	0.611335	7.92242e-05	0.00148701	0.405798	0.160331
chr2	itgb1bp3	8239	11830	9173	7598	7005	7060	5444	6251	7814.39	9369.79	6258.98	0.667995	-0.58209	7.97403e-05	0.00149471	0.420663	0.721788
chr13	arg2	52858	58243	48237	38070	36705	30683	35562	27437	41137.6	50761.8	31513.4	0.62081	-0.687775	8.00451e-05	0.00149843	1.72631	0.283106
chr5	rcl1	3438	4382	3534	2921	6217	4608	6594	5539	4590.13	3649.87	5530.4	1.51523	0.599539	8.0532e-05	0.00150554	0.290676	0.722054
chr7	slc6a5	2379	3304	2656	2692	1850	1911	1649	2020	2312.74	2822.72	1802.77	0.638664	-0.646872	8.11053e-05	0.00151425	0.189905	0.309061
chr12	LOC100003253	50	87	88	37	151	180	169	146	111.204	65.4933	156.914	2.39588	1.26055	8.19094e-05	0.00152584	0.303209	0.313236
chr22	serpinc1	13858	18902	13683	11335	12006	11561	7402	9283	12254.8	14715.2	9794.43	0.665599	-0.587275	8.19422e-05	0.00152584	1.15471	1.6971
chr6	rgs5a	5962	7975	6521	4697	10168	10368	8962	10529	8057.5	6402.87	9712.12	1.51684	0.601068	8.67748e-05	0.00161369	0.489958	0.774215
chr7	bbox1	2667	4283	4159	4063	2904	2510	2616	2381	3194.58	3870.02	2519.13	0.650933	-0.619418	8.882e-05	0.00164955	1.31022	0.162364
chr8	angptl7	3786	5933	5259	4371	7030	7309	8733	7751	6184.6	4913.63	7455.57	1.51732	0.601529	8.99784e-05	0.00166858	0.0875164	0.475092
chr4	akr1b1	9437	12821	9929	8732	8212	7157	6711	6623	8697.98	10443.2	6952.77	0.665771	-0.586903	9.01892e-05	0.00166858	0.399048	0.357084
chr14	slc7a2	5689	7363	6078	4835	4471	4328	4100	3809	5085.54	6120.35	4050.72	0.661845	-0.595436	9.02e-05	0.00166858	0.605352	0.267169
chr17	prox2	1281	1920	1615	1471	985	1215	852	1028	1297.67	1601.33	994.009	0.62074	-0.687938	9.08027e-05	0.00167753	0.0436962	0.755879
chr10	hyou1	2694	5216	4550	3795	6751	5396	7348	6480	5180.5	4097.96	6263.03	1.52833	0.611954	9.15345e-05	0.00168883	0.572283	0.411635
chr18	ces2	40159	63592	52803	40657	41979	45137	17741	25980	40981.1	49933.2	32029.1	0.641438	-0.640618	9.28473e-05	0.00171082	0.322337	4.16207
chr21	cell	32155	43813	34071	22524	23023	22207	23387	21125	27689.2	33648.5	21729.9	0.645791	-0.630861	9.38344e-05	0.00172675	1.88807	0.0756069
chr2	cdc14aa	1029	1305	1180	1045	829	776	597	676	933.825	1168.77	698.88	0.597963	-0.741873	9.52834e-05	0.00175113	0.078134	0.45154
chr23	cyp2aa2	330	403	304	303	205	196	171	148	259.507	344.264	174.75	0.507604	-0.978224	9.58513e-05	0.00175927	0.3187	0.198486
chr19	rrm2	1477	2536	2271	1808	4146	3984	2249	2857	2635.85	2046.67	3225.03	1.57574	0.656034	9.65807e-05	0.00176948	0.231032	5.28223
chr4	zgc:110447	224	410	275	194	504	464	744	438	397.229	276.341	518.116	1.87491	0.906824	9.66587e-05	0.00176948	0.361809	1.58824
chr21	oat	5209	7455	6220	5327	8376	7005	12391	10631	7701.75	6168.26	9235.24	1.49722	0.582286	9.84805e-05	0.00180049	0.0234638	3.04463
chr20	paics	9006	15967	13090	12497	8382	11976	6894	8227	10745.5	12812.6	8678.41	0.677333	-0.562063	9.92378e-05	0.00181199	0.791667	2.80854
chr7	slc22a18	3365	4885	4356	3916	3061	2846	2584	2920	3490.3	4215.08	2765.52	0.6561	-0.608013	9.97434e-05	0.00181656	0.0721422	0.214252
chr2	pls1	2820	3738	3336	2875	2353	2256	2042	2068	2690.02	3265.67	2114.36	0.647448	-0.627163	9.9746e-05	0.00181656	0.0421922	0.240863
chr24	top1mt	456	627	600	584	976	678	1579	835	777.909	581.038	974.779	1.67765	0.746442	0.000100984	0.00183674	0.122002	4.73303
chr15	zgc:101710	1978	2905	2705	2344	1787	2037	1350	1515	2081.14	2532.08	1630.21	0.643821	-0.635268	0.000101901	0.00185102	0.141159	1.20222
chr11	gnl3	6603	10324	8752	7952	13085	10164	15081	15079	10707.3	8553.43	12861.2	1.50363	0.588449	0.00010207	0.00185171	0.076089	1.23838
chr16	ctsk	2270	3619	3133	2870	4502	3959	6372	4286	3814.62	3023.97	4605.28	1.52292	0.606842	0.000102962	0.00186505	0.127191	2.2997
chr20	chac1	163559	197094	174775	154138	324888	246552	364148	320366	239780	177090	302470	1.70801	0.772312	0.00010307	0.00186505	0.0773712	0.51832
chr16	ggct	7518	9447	9038	8936	13030	12185	16147	14094	11187.6	8986.59	13388.6	1.48984	0.575153	0.000104894	0.00189562	0.233646	0.544161
chr17	zgc:162909	461	748	607	628	981	883	1288	1194	835.019	622.336	1047.7	1.6835	0.751463	0.000106987	0.00193098	0.153328	0.767881
chr18	pllp	1399	1970	1948	1626	1257	1094	1121	1095	1438.83	1772.49	1105.16	0.623505	-0.681526	0.000107623	0.00193997	0.198141	0.0760998
chr13	epas1b	8403	10287	9909	7714	13610	12480	17164	14351	11602.1	9303.44	13900.7	1.49414	0.579317	0.000111347	0.00200453	0.176479	0.717614
chr20	zgc:92851	655	1182	3881	7332	1427	1626	3175	2724	2801.99	3451.02	2152.95	0.623859	-0.680708	0.000113071	0.00203297	59.233	2.93781
chr5	mboat4	167	219	190	174	73	102	70	119	140.362	192.08	88.6441	0.461495	-1.11561	0.000117923	0.00211751	0.0210536	0.368822
chr5	hk2	1656	3113	2562	1985	3959	2934	4930	3246	2984.43	2344.25	3624.6	1.54616	0.628693	0.000118553	0.00212435	0.405883	2.28183
chr2	prmt5	2571	4069	3776	2970	5478	4629	5890	5360	4275.52	3396.02	5155.01	1.51796	0.60213	0.000118605	0.00212435	0.16226	0.168041
chr1	fstl1a	1168	1801	1401	1186	2184	2145	2428	2480	1822.03	1409.84	2234.21	1.58473	0.664236	0.000119279	0.0021337	0.0847389	0.182239
chr16	ctssb.1	599	1161	986	696	1485	1127	2202	1115	1143.96	863.807	1424.11	1.64864	0.72128	0.000119492	0.00213479	0.421329	4.2822
chr11	gamt	100747	146489	120461	111237	80187	70428	79948	75814	98092.9	122124	74061.5	0.606443	-0.721556	0.000124529	0.00222197	0.0296563	0.00471532
chr7	lipc	356	737	677	383	1378	668	1111	704	731.769	537.164	926.373	1.72456	0.786229	0.000124929	0.0022263	0.761603	3.91843
chr7	six7	12663	25513	24230	22454	15613	18910	11067	13521	17947.5	21462.7	14432.3	0.672435	-0.572534	0.00012586	0.00224005	2.59647	2.14033
chr16	LOC791982	2190	3492	2833	2526	4175	3804	5705	3996	3533.01	2803.08	4262.93	1.5208	0.604834	0.000131762	0.00234214	0.0684004	1.65416
chr17	pygb	8088	13163	10837	8356	7950	8048	6176	6476	8596.42	10228.9	6963.96	0.680813	-0.55467	0.000132708	0.00235599	0.457366	0.923737
chr14	zgc:56466	2039	3000	2797	2550	2156	1654	1689	1570	2180	2650.81	1709.19	0.644781	-0.633119	0.000132995	0.00235811	0.253274	0.431257
chr18	si:ch211-107o23.1	972	1330	1072	716	1870	1114	2364	1579	1349.37	1038.49	1660.25	1.59871	0.676906	0.000133227	0.00235926	0.482409	3.23644
chr13	abcc2	35808	47098	42907	33118	28687	23261	28842	26913	33286.1	40576	25996.1	0.640676	-0.642334	0.000136589	0.00241577	0.240165	0.0539998
chr23	noc2l	6475	8641	7737	6340	11894	8984	13121	11925	9258.5	7456.62	11060.4	1.4833	0.568807	0.000137419	0.00242739	0.0479236	0.776365
chr18	cyp1a	10857	15776	11273	11798	9608	8522	7585	9471	10605	12686.1	8523.83	0.671903	-0.573676	0.00013856	0.00244448	0.48508	0.389536
chr2	zgc:154086	352	620	495	473	799	655	1143	903	666.662	491.516	841.809	1.71268	0.776256	0.000139178	0.00245231	0.136706	1.41921
chr8	foxe3	220	315	270	354	170	167	149	132	224.191	298.404	149.977	0.502597	-0.992527	0.000139477	0.00245451	1.0274	0.132969
chr17	chrm5a	476	590	470	476	357	236	350	226	399.211	517.051	281.371	0.544184	-0.877834	0.000139858	0.00245815	0.232404	0.421024
chr9	zgc:55512	5271	7234	5573	4991	9390	8935	8024	9905	7336.83	5887.01	8786.64	1.49255	0.577776	0.000140917	0.00247368	0.154519	0.716086
chr3	zgc:112350	3889	5040	4422	4268	6301	4477	9543	7470	5592.84	4520.02	6665.65	1.47469	0.560416	0.000141533	0.00248141	0.0815585	4.64548
chr12	bms1l	7111	11183	9507	8609	13997	11149	16968	15268	11538	9257.97	13818.1	1.49256	0.577793	0.000142791	0.00250036	0.0844046	1.11794
chr6	zgc:109982	170	315	259	233	169	145	100	91	184.812	246.867	122.756	0.497258	-1.00793	0.000145854	0.00255081	0.268334	0.550065
chr16	zgc:112374	1074	1596	1219	903	910	910	567	696	982.449	1214.15	750.75	0.618334	-0.693541	0.000146778	0.0025638	0.640604	1.06256
chr13	plek2	731	1115	1229	1086	1761	1536	1863	1851	1377.78	1062.32	1693.24	1.5939	0.672565	0.00014925	0.00260315	0.513473	0.0949002
chr6	gadd45ab	2685	4335	5280	4872	2732	2523	3476	3278	3642.59	4387.89	2897.3	0.660293	-0.598821	0.000149401	0.00260315	3.75936	0.374562
chr6	etv5b	11884	16476	14382	11866	22090	19930	22777	22117	17468.4	13925.9	21011	1.50878	0.593382	0.000150532	0.00261962	0.0287331	0.0076126
chr13	cyp17a1	744	1066	799	783	646	463	488	515	687.795	865.51	510.08	0.589341	-0.762826	0.000151779	0.00263807	0.14872	0.23819
chr8	ido1	808	1162	809	978	746	606	569	446	767.729	962.144	573.315	0.595873	-0.746923	0.000155828	0.00270511	0.628831	0.636068
chr13	rrh	1618	1892	1867	1651	1192	1121	1137	1233	1471.21	1808.72	1133.7	0.626794	-0.673936	0.00015703	0.00272262	0.285873	0.047515
chr11	ugt1b7	2364	3312	2872	2701	1984	2040	1801	1908	2376.03	2875.47	1876.59	0.652621	-0.615682	0.000159495	0.00276196	0.0621525	0.242347
chr5	ddx54	10629	14363	13171	13236	19259	14073	26627	21518	16376.5	13184.6	19568.3	1.48417	0.569661	0.000159776	0.00276344	0.205462	2.97116
chr9	col28a1a	1852	2910	2787	2140	1515	1762	1686	1640	2030.5	2458.42	1602.58	0.651873	-0.617336	0.00016103	0.00278171	0.394581	0.267128
chr19	twistnb	1594	2207	2183	2172	2958	2094	4131	3973	2624.7	2091.86	3157.55	1.50945	0.594019	0.000162466	0.00280309	0.366795	3.69935
chr9	ehhadh	2346	3479	2720	2593	2065	1920	1721	1956	2347.65	2838.13	1857.17	0.654365	-0.611832	0.000166046	0.00286135	0.108156	0.218638
chr3	ldlr	11375	16491	13350	12229	9151	7958	11571	9293	11389.7	13624.4	9155.02	0.67196	-0.573553	0.000166888	0.00287234	0.0530347	0.439603
chr19	si:dkeyp-113d7.4	284745	406460	364778	309897	213486	234909	170761	227702	277107	348265	205948	0.591354	-0.757906	0.000167221	0.00287456	0.0163734	0.439734
chr11	slc2a10	249	392	394	270	563	533	626	721	460.402	330.475	590.329	1.78631	0.836979	0.000168507	0.00289315	0.161089	0.440648
chr12	zgc:165653	3043	4302	3765	3427	5703	4849	5970	6399	4622.7	3712.42	5532.98	1.4904	0.575699	0.000169137	0.00290043	0.013912	0.411887
chr5	riok2	3627	4923	4090	3501	6220	4672	7573	6917	5113.27	4120.51	6106.04	1.48186	0.567414	0.000170198	0.00291508	0.0651508	1.55212
chr20	slc25a47a	6944	6305	6261	6135	4345	3701	5214	4953	5535.49	6680.08	4390.9	0.657313	-0.605348	0.000171723	0.00293764	2.32457	0.351232
chr25	pparab	893	1231	990	935	671	468	757	685	827.725	1034.78	620.672	0.599812	-0.737417	0.000175034	0.00299065	0.0682927	0.337343
chr11	mfsd4a	726	1088	992	1040	544	523	663	710	786.627	984.024	589.23	0.598796	-0.739863	0.000176031	0.00300403	0.628163	0.238049
chr5	cmklr1	542	807	680	527	1124	944	1422	967	861.524	648.908	1074.14	1.6553	0.727095	0.000178892	0.00304917	0.0656011	1.06737
chr5	aldh2b	1038	1447	1271	1110	872	877	650	759	1004.93	1242.24	767.616	0.617931	-0.694482	0.000182135	0.00310069	0.00124255	0.501994
chr17	rbks	592	907	888	823	559	492	381	567	651.87	819.039	484.701	0.591793	-0.756836	0.000182454	0.00310238	0.468999	0.432579
chr2	insl5b	41	32	38	48	12	11	20	6	26.8347	41.874	11.7953	0.281686	-1.82784	0.000189291	0.00321476	0.500255	0.178147
chr22	mid1ip1b	5068	7006	5270	4147	10196	8169	7979	7191	6791.4	5467.16	8115.65	1.48444	0.569915	0.000190931	0.00323871	0.470662	1.43783
chr20	si:dkey-185l3.3	762	1210	1377	1176	852	760	656	658	931.457	1153.37	709.55	0.6152	-0.700873	0.000195406	0.00330858	1.38665	0.33987
chr24	trim55b	2684	2969	2469	2133	4667	3145	4228	4254	3282.51	2640.73	3924.28	1.48606	0.571494	0.00019552	0.00330858	0.594874	0.82366
chr10	ambpl	14635	20890	18565	18497	13831	12608	11347	13634	15515.9	18572.8	12459	0.67082	-0.576002	0.00019742	0.00333673	0.378085	0.292335
chr19	LOC798104	170	243	272	202	161	95	112	91	168.331	226.053	110.609	0.489305	-1.03119	0.000204047	0.0034446	0.303775	0.352892
chr24	slc4a2b	6001	8727	7304	5934	10783	8806	12758	11164	8799.15	7112.83	10485.5	1.47416	0.559895	0.000205496	0.00346492	0.069104	0.752464
chr7	acox3	2803	3702	3315	2619	2427	2269	2038	1928	2638.44	3176.18	2100.7	0.661392	-0.596422	0.000208118	0.00350494	0.191599	0.400981
chr10	mmp30	13102	15480	13191	9251	9921	10525	8606	7471	10967.7	13055.9	8879.47	0.680114	-0.556152	0.000216536	0.0036409	1.84825	1.07464
chr21	noc4l	2122	3019	2500	2074	3801	3168	4295	4165	3097.25	2473.78	3720.73	1.50406	0.588866	0.000216708	0.0036409	0.0562917	0.477883
chr8	si:dkey-6n6.1	11708	17336	13217	11599	20522	20071	23239	20958	17102.2	13695.6	20508.8	1.49747	0.582532	0.000217929	0.00365456	0.116371	0.155362
chr15	hmbsb	614	1406	972	784	1621	1584	1469	1668	1239.43	941.668	1537.18	1.6324	0.706999	0.00021804	0.00365456	0.754055	0.297539
chr9	crygm3	244	354	367	217	533	391	686	609	416.379	299.433	533.325	1.78112	0.832784	0.000219108	0.00366811	0.261758	1.03976
chr22	zgc:55418	10385	15088	12265	9421	18759	18500	18598	18025	14938.2	11976.9	17899.4	1.4945	0.579663	0.000223078	0.00373014	0.207247	0.187234
chr20	znf395b	21646	27342	25210	23773	16718	15219	19168	17809	20900.7	25158.4	16643	0.661529	-0.596124	0.000225739	0.00377016	0.203805	0.0977799
chr19	zgc:101594	870	1161	726	713	1523	1270	1540	1519	1149.51	886.082	1412.95	1.5946	0.673194	0.00022631	0.00377522	0.56028	0.0742333
chr7	zgc:55671	7564	11033	8573	7415	13024	12344	15531	12878	10896.4	8798.9	12993.8	1.47676	0.562433	0.000228472	0.00380679	0.109599	0.407936
chr18	rbm28	4711	6210	5374	5264	7810	6599	8987	10077	6799.17	5528.21	8070.12	1.45981	0.545777	0.000228991	0.00381092	0.0878394	1.48798
chr18	si:ch211-219a15.3	830	1246	1036	1015	837	778	555	493	850.19	1052.72	647.661	0.615227	-0.700809	0.00023373	0.00388343	0.130783	1.17873
chr5	crfb12	743	1046	959	697	1219	1714	1407	1466	1144.93	876.189	1413.67	1.61343	0.690135	0.000234069	0.00388343	0.108414	1.64211
chr5	thnsl2	1127	1517	1669	1271	1028	833	956	882	1160.1	1426.59	893.608	0.626395	-0.674856	0.000234174	0.00388343	0.488727	0.0634837
chr8	zgc:113651	38	120	61	59	174	76	219	178	111.461	68.4424	154.479	2.25706	1.17445	0.000238338	0.00394783	0.464179	1.79755
Zv9_NA988	ctbp2l	6552	10524	9643	9707	6303	6193	6475	7239	7817.14	9290.11	6344.17	0.682895	-0.550265	0.000240698	0.00398225	1.15787	0.160082
chr9	col8a1a	3365	6346	5274	4958	7726	7669	7546	8008	6270.73	5043.01	7498.44	1.4869	0.572304	0.000243836	0.00402511	0.548059	0.216769
chr16	ctssb.2	2412	3253	2522	2151	3754	3539	5863	3171	3285.7	2637.62	3933.79	1.49142	0.576684	0.000243859	0.00402511	0.211332	4.23603
chr21	LOC100005405	1	6	0	2	8	9	11	36	8.7793	2.13753	15.4211	7.21443	2.85088	0.000245495	0.00404736	0.158631	2.01317
chr9	pdzk1	35611	44393	42917	42075	27284	23816	33907	28493	34908.3	42447.1	27369.4	0.644789	-0.633102	0.00024587	0.00404882	0.438574	0.276967
chr5	slc12a9	3268	4240	3733	3261	5195	4446	7667	5324	4579.25	3712.49	5446.01	1.46694	0.552812	0.000249096	0.00409714	0.0430263	2.74618
chr21	ddt	4490	6278	5504	3939	4178	4060	3175	3002	4320.38	5137.85	3502.9	0.681783	-0.552615	0.000249716	0.00410256	0.552711	1.11269
chr5	atp1b2b	6707	9270	8287	6668	6206	5714	4861	5498	6645.04	7887	5403.09	0.685063	-0.545691	0.000256794	0.00421393	0.0952807	0.451774
chr11	ddx49	1361	1808	1703	1340	2457	2047	2892	2639	2002.77	1586.47	2419.08	1.52482	0.60864	0.000257521	0.00422094	0.0592326	0.526818
chr7	slc1a1	5774	8022	6340	5152	5289	4707	4207	3977	5423.33	6439.21	4407.45	0.684471	-0.546938	0.000269084	0.00440036	0.459003	0.606825
chr1	atp1a1a.3	10616	13692	11014	8737	8303	6641	8696	8145	9458.49	11250.5	7666.52	0.68144	-0.553342	0.000269091	0.00440036	0.824264	0.132442
chr22	guca1e	396	747	429	455	322	411	195	283	403.463	510.544	296.382	0.580523	-0.784575	0.000269998	0.00441007	0.888817	1.24639
chr3	casp6l1	265	520	338	327	241	243	195	147	282.793	364.733	200.853	0.550686	-0.860698	0.000271286	0.00442539	0.552776	0.505003
chr1	dnajb1b	963	1273	1084	989	1824	1157	2597	1538	1404.01	1102.91	1705.12	1.54601	0.628549	0.000271572	0.00442539	0.0256004	4.30544
chr19	zgc:171663	980	1532	1540	1650	876	1152	865	911	1193.42	1459.94	926.896	0.634887	-0.655428	0.000271877	0.00442539	1.742	0.751397
chr3	nfe2l1	11548	12983	11165	8383	18795	17477	15569	16694	13966.7	11317.3	16616.1	1.4682	0.554048	0.000273582	0.00444799	0.806777	0.667257
chr8	si:ch211-198n5.11	995	1387	1412	1132	1000	876	667	704	1022.79	1257.31	788.271	0.626949	-0.673579	0.000276541	0.00449092	0.230043	0.742049
chr13	adh8a	493	509	527	333	344	207	275	275	371.957	478.916	264.999	0.553332	-0.853784	0.00027692	0.0044919	1.09964	0.265811
chr2	cryz	1969	2486	2240	2373	1653	1647	1430	1534	1927.02	2334.06	1519.98	0.65122	-0.618784	0.000282151	0.00457043	0.525325	0.257601
chr9	tmem37	814	1320	1236	1227	752	749	807	707	951.054	1172.05	730.058	0.62289	-0.682951	0.00028241	0.00457043	0.799605	0.0674466
chr12	myoz1b	30428	37580	31479	25986	22978	23092	18450	23293	26726.6	32133.7	21319.5	0.663463	-0.591911	0.000284015	0.00459114	0.564833	0.484976
chr17	lft2	34	43	45	42	8	8	14	23	27.4509	42.1572	12.7446	0.302312	-1.72589	0.000288393	0.00465657	0.0683683	0.269769
chr15	slc5a2	1611	2007	2007	1812	1099	1314	1416	1245	1570.3	1910.5	1230.1	0.643861	-0.635178	0.000289352	0.00466301	0.253497	0.311195
chr1	zgc:172295	2245	3217	3006	2850	2017	1915	2026	1962	2405.56	2894.06	1917.07	0.662416	-0.594191	0.000289453	0.00466301	0.32771	0.0212164
chr2	slc35d1b	1184	1611	1496	1004	879	957	777	907	1100.91	1346.61	855.205	0.63508	-0.65499	0.000294729	0.00474258	0.554878	0.320171
chr23	mipb	45463	61813	62391	62258	39543	39708	35347	43464	48933.7	59539.3	38328.1	0.643745	-0.635438	0.000296264	0.00476184	0.860533	0.250392
chr10	or109-11	48	111	81	89	49	29	20	39	57.9682	82.8243	33.1122	0.399788	-1.32269	0.000297254	0.00477232	0.506977	0.279741
chr12	aldoab	191806	278176	240248	214387	155589	145221	144943	146964	189648	235761	143535	0.608818	-0.715917	0.000302542	0.00485168	0.0117692	0.0387089
chr11	ugt1b5	1917	2806	2393	2208	1706	1734	1449	1576	1973.86	2378.05	1569.67	0.660066	-0.599317	0.000302961	0.00485289	0.0452925	0.348034
chr13	memo1	2339	3657	3413	2979	4759	4960	4984	4612	3916.97	3152	4681.93	1.48538	0.570837	0.000303713	0.00485941	0.178701	0.332743
chr25	zgc:112242	1279	1346	1281	1268	2213	1639	2243	2307	1682.01	1339.69	2024.32	1.51103	0.595537	0.00030581	0.00488742	0.359289	0.553093
chr19	asb4	782	1012	1052	1103	1357	1029	2186	1963	1292.39	1016.99	1567.8	1.54161	0.624438	0.000306749	0.00489687	0.483852	3.9144
chr16	rbfox1l	14013	19739	19402	19738	12584	11454	13575	14670	15662.3	18693.3	12631.3	0.675715	-0.565514	0.000310859	0.00495262	1.11379	0.186431
chr5	LOC565335	1046	1455	1104	865	1809	1545	2117	1859	1452.42	1136.85	1767.99	1.55517	0.637071	0.000311308	0.00495262	0.292262	0.351599
chr13	zgc:101650	812	1082	1025	779	1575	1441	1449	1679	1215.34	943.7	1486.98	1.57569	0.655983	0.000311431	0.00495262	0.0741696	0.226414
chr6	zgc:113054	2784	3666	3390	3309	5467	4303	5444	5239	4154.24	3374.12	4934.37	1.46242	0.548355	0.000311647	0.00495262	0.144404	0.219411
chr5	surf6	1341	1821	1512	1588	2171	1799	2901	3180	2012.17	1605.67	2418.68	1.50633	0.591041	0.000312707	0.00496229	0.139746	2.66346
chr11	zgc:92127	1982	2734	2263	2197	3382	2716	3967	4391	2914.49	2347.24	3481.75	1.48334	0.568848	0.000312959	0.00496229	0.0459195	1.67653
chr13	si:dkey-192p21.6	209	292	250	228	151	147	95	135	189.242	250.067	128.417	0.51353	-0.961479	0.000316234	0.00500823	0.00483713	0.298048
chr18	nat10	5585	7827	6365	5032	9804	8169	10780	9402	7759.59	6313.52	9205.66	1.45809	0.544077	0.000316567	0.00500823	0.19471	0.305703
chr12	LOC100151110	12197	16444	14400	12044	10502	9866	9673	9753	11853.3	14067.2	9639.39	0.685239	-0.54532	0.000318585	0.00503317	0.0760611	0.107356
chr23	ptk6b	1335	1858	1712	1360	1311	1165	935	822	1312.4	1597.12	1027.68	0.64346	-0.636078	0.000318858	0.00503317	0.0770768	0.989189
chr5	pbp	5655	7502	6477	5644	5570	4950	3718	4033	5450.22	6463.88	4436.55	0.68636	-0.542963	0.000327667	0.00516255	0.0730898	1.25438
chr24	cpb1	101631	125944	126413	81026	74490	57122	85030	71962	90267.3	111028	69506.2	0.626021	-0.675717	0.000327787	0.00516255	0.90997	0.241603
chr21	bxdc2	4860	7142	6001	6191	9024	6471	11803	9863	7555.95	6184.58	8927.32	1.44348	0.52955	0.000335027	0.00526974	0.206459	2.54386
chr6	cthl	796	1170	1387	958	946	649	516	717	890.38	1096.56	684.198	0.623949	-0.6805	0.00033534	0.00526974	1.09279	0.97043
chr6	zgc:171476	2659	3564	3034	2874	4312	3398	6136	5026	3821.07	3105.85	4536.3	1.46057	0.546529	0.000336342	0.0052796	0.0390346	2.57929
chr19	pkhd1l1	9730	14566	9189	8735	14442	13873	21872	14986	13215.7	10722.1	15709.4	1.46515	0.551051	0.000338134	0.00530181	0.656425	2.55477
chr1	cryaa	16884	24963	18038	19514	12786	15626	12444	16077	17056.4	20270.6	13842.2	0.68287	-0.550318	0.000339779	0.0053217	0.497326	0.849399
chr7	prmt3	3135	4165	3371	2802	5386	4157	6344	5002	4234.74	3439.39	5030.09	1.46249	0.54843	0.000344003	0.00538187	0.184948	1.04764
chr15	abcg4b	180	256	186	130	381	308	339	439	272.436	190.582	354.29	1.85899	0.894515	0.000346421	0.00541369	0.249793	0.438893
chr18	gatm	57205	119201	116365	126196	71501	66971	66993	73750	87008.4	106416	67600.9	0.635252	-0.654599	0.000349531	0.00545624	3.70056	0.057044
chr25	zgc:136858	2209	3144	2729	2555	2044	1897	1601	1928	2264.39	2717.22	1811.55	0.666694	-0.584903	0.000358428	0.00558894	0.0636108	0.358398
chr9	obfc2aa	927	1586	1308	1093	2071	1822	2058	2022	1585.09	1242.86	1927.32	1.55072	0.632936	0.000359116	0.00559018	0.138205	0.00552008
chr17	ttc27	5624	7537	6571	6269	10005	7269	12507	10073	8120.43	6659.84	9581.02	1.43863	0.524693	0.0003593	0.00559018	0.0542335	1.93514
chr19	gpd1	17208	23621	22057	21241	15031	13997	16579	14712	18066.5	21551.5	14581.6	0.676593	-0.563639	0.000361131	0.00561246	0.338736	0.0521789
chr24	si:dkey-25o1.2	1841	2302	2286	1236	1382	1599	1072	1226	1618.16	1949.87	1286.46	0.659767	-0.599972	0.00036331	0.00564011	1.99835	1.05758
chr18	cirh1a	7179	8596	7200	5668	11787	8046	13272	10782	8945.11	7338.67	10551.5	1.4378	0.523864	0.00036466	0.00565484	0.526509	1.59003
chr15	calm3a	16781	23405	18879	15384	14829	14906	11648	12228	15993.6	18959.6	13027.5	0.687117	-0.541372	0.000367725	0.0056961	0.32464	0.796349
chr6	slco2a1	2178	2826	2096	1816	1628	1551	1544	1478	1890.17	2278.16	1502.17	0.659378	-0.600822	0.000368808	0.0057066	0.777812	0.0883737
chr2	si:rp71-1g18.11	179	231	239	162	136	115	87	88	155.16	206.914	103.405	0.499745	-1.00074	0.00036983	0.00571414	0.215788	0.289393
chr7	heatr3	3296	4716	4157	3459	6410	4806	7151	5715	4890.62	3981.75	5799.49	1.45652	0.542523	0.000370106	0.00571414	0.0155519	0.931517
chr17	nol10	6550	8752	7367	7080	11268	8609	14089	11595	9290.18	7618.82	10961.6	1.43875	0.524813	0.00037192	0.00573587	0.058028	1.55671
chr2	acadm	23733	31009	27337	23724	21195	19540	17151	17359	22661.3	27074.7	18247.8	0.673981	-0.56922	0.000374873	0.00577187	0.0752837	0.413774
chr24	zgc:172142	673	1065	824	779	1250	1061	1982	1270	1093.21	849.002	1337.43	1.57529	0.655619	0.000375089	0.00577187	0.0590661	2.79127
chr4	si:ch211-240l19.7	51	72	45	46	14	17	32	16	36.7909	54.5569	19.0249	0.348717	-1.51987	0.000375483	0.00577187	0.171335	0.219662
chr10	acat1	26841	36204	30234	26464	23735	22017	19494	19487	25570.1	30591.7	20548.4	0.6717	-0.574112	0.000378638	0.00581403	0.0937187	0.380141
chr15	smtnl	4965	6914	4883	4669	8281	7207	8565	8761	6696.89	5467.56	7926.22	1.44968	0.535737	0.000383233	0.00587818	0.321427	0.134941
chr23	nmnat1	2826	4471	3279	3070	4976	4413	6324	5336	4269.97	3464.15	5075.79	1.46523	0.551132	0.000407684	0.00624643	0.147795	0.819814
chr12	irf3	212	289	186	145	443	329	464	353	297.152	211.412	382.892	1.81112	0.856879	0.000418462	0.0064046	0.393745	0.399601
chr21	arl3l1	2008	2492	1854	1688	1771	1608	917	1286	1709.71	2060.78	1358.64	0.659284	-0.601028	0.00042308	0.00646826	0.81961	1.86238
chr14	zgc:195063	3687	6439	5807	5536	3829	4196	3790	3756	4616.06	5451.94	3780.19	0.693367	-0.52831	0.000424862	0.00648847	1.13206	0.33945
chr23	vdra	3955	5403	5111	5241	3511	2991	3665	4097	4250.74	5058.34	3443.15	0.680688	-0.554935	0.000428526	0.00653128	0.750725	0.285607
chr11	iars	34143	47154	42819	37043	62164	46031	86656	66344	51952.2	41163.8	62740.7	1.52417	0.608025	0.000428592	0.00653128	0.00790991	2.38827
chr16	zgc:193682	54	161	119	137	79	73	42	28	86.0918	118.026	54.1579	0.458865	-1.12386	0.00043261	0.00658538	1.2972	0.725643
chr11	ugt1b3	1774	2575	2238	2101	1579	1610	1384	1494	1845.27	2217.95	1472.6	0.663948	-0.590859	0.000434209	0.0066026	0.087474	0.276779
chr9	hnmt	457	575	572	393	285	305	301	325	402.367	509.99	294.744	0.577941	-0.791006	0.000437304	0.00664249	0.339995	0.0694642
chr23	cyp2aa3	144	276	195	138	90	165	72	67	142.796	188.482	97.1106	0.515226	-0.956724	0.000444635	0.00674658	0.544817	1.44813
chr18	aars	32854	45368	38652	32526	60982	45374	74659	60060	48050.3	38110.5	57990.2	1.52163	0.605619	0.000446179	0.00676273	0.0261889	1.2551
chr18	utp15	3531	5004	3888	3725	6217	4795	7417	6293	5036.8	4121.97	5951.63	1.44388	0.529949	0.00045774	0.0069305	0.0755347	1.0639
chr2	zgc:101744	6764	9918	8006	6410	6433	6231	4714	5391	6716.36	7901.04	5531.69	0.700122	-0.514323	0.000464132	0.00701975	0.300818	0.909771
chr16	fabp11b	280	329	326	281	516	438	622	634	422.709	312.74	532.677	1.70326	0.768297	0.000465188	0.00702818	0.0604555	0.526111
chr16	gtpbp10	1911	2613	2045	1609	3490	2888	3309	3114	2587.56	2082.24	3092.87	1.48536	0.570809	0.000468185	0.00706588	0.295994	0.105365
chr11	ugt1b4	1776	2567	2228	2090	1578	1607	1381	1496	1841.34	2211.31	1471.36	0.665379	-0.587751	0.000469591	0.00707953	0.0782682	0.276141
chr18	si:ch211-244h7.4	446	536	410	302	216	268	266	264	339.618	433.166	246.069	0.568071	-0.815856	0.000477176	0.00718539	0.957731	0.15528
chr9	cdk5r2b	8373	10168	8941	7779	7487	6842	5432	6089	7661.75	9049.6	6273.9	0.693279	-0.528493	0.000477633	0.00718539	0.35386	0.799802
chr23	bin2a	3177	4277	3692	3410	2829	2403	2692	2536	3126.5	3724.64	2528.36	0.678821	-0.558898	0.000478152	0.00718553	0.0441504	0.0402806
chr18	zgc:153031	1362	1925	1454	1215	1079	1106	828	1052	1251.72	1515.62	987.823	0.651764	-0.617579	0.000481885	0.00723392	0.394442	0.505484
chr22	manf	496	1236	1042	927	1403	1328	1743	1593	1196.03	927.191	1464.87	1.5799	0.659837	0.00048954	0.00734102	1.04817	0.383663
chr5	ptrh1	219	392	276	283	500	423	683	526	404.733	296.132	513.333	1.73346	0.793655	0.000492116	0.0073718	0.139546	0.794038
chr1	ppp2r2c	6441	8314	7299	6464	6006	4764	5028	5092	6176.7	7303.88	5049.52	0.691347	-0.532517	0.000493565	0.00738567	0.102082	0.213995
chr18	dtwd1	1462	1994	1839	1768	2544	1945	3842	2785	2239.35	1809.46	2669.24	1.47516	0.560874	0.000494343	0.00738568	0.108159	3.21788
chr20	kdr	2615	4364	3305	2728	4947	4151	6054	4834	4053.07	3288.79	4817.36	1.46478	0.550689	0.000494839	0.00738568	0.233251	0.841705
chr4	si:dkey-14d8.2	205	301	283	242	150	221	68	135	202.01	262.8	141.22	0.537367	-0.896021	0.000495138	0.00738568	0.0572297	1.58975
chr11	zgc:110388	2064	3118	2144	1963	4000	3051	4028	3353	2919.65	2359.03	3480.28	1.4753	0.561012	0.000503099	0.00749022	0.306799	0.487413
chr5	hspa5	15041	27287	25930	22749	35708	27149	45555	34602	28727.4	23054.4	34400.4	1.49214	0.577386	0.00050321	0.00749022	0.578566	1.63892
chr16	LOC100005476	3730	5229	3659	2906	3157	3482	2071	2490	3338.08	3944.46	2731.7	0.692541	-0.530029	0.000504094	0.00749547	1.40982	2.05
chr17	fbxo30	911	1712	1041	890	1918	1496	2398	1537	1455.89	1142.59	1769.18	1.5484	0.630775	0.000510781	0.00758691	0.715769	1.74357
chr3	kpna2	1855	3670	3764	2998	5139	4937	4448	4365	3841.14	3100.96	4581.32	1.47739	0.56305	0.000512489	0.00760425	1.14416	0.714258
chr3	pdap1	2405	3099	3087	2863	3524	3276	5207	5627	3593.47	2940.47	4246.46	1.44414	0.530212	0.000519718	0.00770341	0.184489	3.46617
chr16	cyp4t8	4343	5533	4625	3484	3953	2981	3109	3019	3874.4	4592	3156.79	0.687455	-0.540664	0.000528018	0.00781821	0.834403	0.437835
chr19	s100a10a	19164	24145	20584	17716	14913	13208	16220	14879	17603.6	20903.2	14304.1	0.6843	-0.547298	0.000531716	0.0078647	0.290803	0.0462561
chr12	pea3	5968	8507	7300	6001	10187	10006	11502	10386	8626.7	7073.81	10179.6	1.43905	0.525121	0.000538988	0.00796392	0.0375909	0.158306
chr17	syncripl	5309	8262	7126	6711	10468	8766	11649	10645	8498.85	6979.55	10018.1	1.43536	0.52141	0.00054135	0.00799043	0.138521	0.32035
chr18	relt	1987	2632	2517	2577	3691	3169	3969	4193	3060.72	2495.6	3625.84	1.45289	0.538929	0.000542193	0.00799452	0.327748	0.401547
chr8	uckl1	854	1168	1119	941	749	756	525	686	851.72	1043	660.444	0.633218	-0.659227	0.000550749	0.00811219	0.0673429	0.59528
chr16	thbs3a	2727	3561	3501	3081	4676	4646	5609	4780	4032.2	3298.15	4766.25	1.44513	0.531197	0.000552615	0.0081271	0.0987027	0.338818
chr5	zgc:194112	0	0	0	0	0	11	2	8	2.62784	0	5.25569	Inf	Inf	0.000552915	0.0081271	0	1.16661
chr1	pwp2h	3149	4698	4134	3491	6319	4998	6514	5751	4812.75	3937.09	5688.42	1.44483	0.530901	0.00055411	0.00813618	0.0287077	0.293993
chr18	nip7	1486	2015	1662	1279	2436	2070	2975	2666	2043.46	1640.97	2445.95	1.49055	0.575845	0.000556463	0.00816223	0.207557	0.635229
chr3	phospho1	765	1248	994	1032	512	1038	433	702	844.391	1028.07	660.711	0.642669	-0.637851	0.000558531	0.00818404	0.374749	3.48516
chr1	zgc:136472	2489	3151	2540	2181	2186	1853	1513	1815	2218.86	2651.81	1785.91	0.67347	-0.570315	0.000561457	0.00821837	0.4579	0.613746
chr5	zgc:194158	879	1090	863	752	630	676	528	524	745.811	918.197	573.426	0.624513	-0.679196	0.000564657	0.00825665	0.426767	0.454964
chr20	si:dkey-25e12.3	88	305	169	145	303	237	551	272	250.097	173.422	326.773	1.88426	0.914001	0.000570878	0.00833895	0.988273	3.36521
chr3	wnt9b	843	1191	1171	923	1663	1399	2124	1493	1330.88	1052.33	1609.44	1.52941	0.612972	0.000573246	0.00836488	0.0774479	1.11497
chr5	spns3	524	771	597	545	960	951	1205	983	805.562	620.49	990.635	1.59654	0.674946	0.000582645	0.00849325	0.0363196	0.350967
chr1	mb	10790	16484	12631	12557	19783	17332	21804	21249	16358.6	13362.4	19354.7	1.44844	0.534505	0.000588076	0.00856355	0.110589	0.220723
chr6	faah	646	896	1098	617	644	509	443	530	670.804	826.875	514.733	0.622504	-0.683845	0.000596675	0.0086798	1.48421	0.345211
chr11	trib3	10961	15403	12783	11940	19396	16118	22427	20001	15920.5	13048.3	18792.7	1.44024	0.526313	0.00060499	0.00879169	0.0207291	0.504108
chr25	slc35b4	2479	3647	3832	2999	2449	2326	2110	2448	2781.24	3300.36	2262.11	0.685414	-0.544952	0.000606338	0.00880221	0.604005	0.21502
chr22	zgc:113317	51	36	23	36	104	78	95	88	63.381	38.6907	88.0712	2.27629	1.18668	0.000607058	0.00880359	0.490812	0.0689504
chr5	iqgap2	2873	4656	4076	3538	3167	2677	2847	2287	3250.07	3844.18	2655.96	0.690905	-0.533441	0.000607905	0.00880682	0.267031	0.447942
chr19	zgc:85777	9542	14237	13270	13225	9881	9153	8778	9232	10913.2	12852.7	8973.62	0.69819	-0.518309	0.00061416	0.00888829	0.801827	0.142399
chr21	cd74	334	408	371	339	247	219	239	157	290.844	373.044	208.644	0.559302	-0.8383	0.000627717	0.0090678	0.0873713	0.296043
chr21	zgc:92647	297	393	368	251	561	470	713	588	447.607	333.403	561.812	1.68509	0.752822	0.00062785	0.0090678	0.137207	0.51642
chr1	si:ch211-93g23.2	344	480	387	372	280	225	222	224	317.303	404.538	230.069	0.56872	-0.814209	0.000629418	0.00908114	0.0412585	0.109528
chr2	LOC554843	1359	1760	1559	1635	1145	1164	1008	1052	1341.6	1622.76	1060.45	0.653485	-0.613773	0.000634917	0.00915111	0.373481	0.248895
chr24	riok3	6741	9286	7677	6433	11203	9716	13470	11085	9327.08	7685.15	10969	1.4273	0.513287	0.000638802	0.00919771	0.0859408	0.615926
chr2	bokb	488	842	672	533	524	498	319	274	516.63	639.867	393.393	0.614805	-0.701799	0.000640322	0.00921018	0.278698	1.41857
chr21	zgc:85869	1411	2179	1975	1573	3004	2734	2845	2551	2253.85	1812.43	2695.26	1.4871	0.572497	0.000643994	0.00925356	0.0865786	0.26345
chr25	cav2	3202	3769	3341	2574	2448	2622	1980	2248	2782.51	3304.04	2260.99	0.684312	-0.547273	0.000646691	0.00928285	0.812108	0.715952
chr1	zgc:153650	634	927	822	632	632	432	417	478	619.795	766.308	473.281	0.617611	-0.695229	0.000651104	0.00933534	0.10962	0.464072
Zv9_NA891	zgc:91957	2731	4584	3631	2965	5262	4153	6849	4897	4304.57	3516.77	5092.36	1.44802	0.534084	0.000651673	0.00933534	0.19739	1.8756
chr1	pdcd11	11733	16903	13804	11992	21550	17520	22798	21174	16949.1	13864.8	20033.4	1.44491	0.530981	0.000653358	0.00934999	0.0327234	0.233136
chr14	nola1	4360	6495	6078	5359	9108	7358	9619	7522	6896.03	5682.96	8109.11	1.42692	0.512901	0.000656338	0.0093831	0.12958	0.623987
chr23	abce1	18245	27941	21945	18974	34838	26468	41392	32685	27355.2	22121.8	32588.5	1.47314	0.558894	0.00066385	0.00947167	0.0714694	1.09325
chr4	ccdc3	205	294	258	221	434	315	486	562	340.805	249.3	432.311	1.7341	0.794186	0.000663877	0.00947167	0.00164455	1.05418
chr6	insl5a	442	671	592	733	323	369	456	402	500.433	625.9	374.967	0.599085	-0.739167	0.000672032	0.00957832	1.33466	0.220037
chr17	zgc:65772	6580	9115	9487	10681	11652	9353	17177	15906	11115.4	9232.34	12998.5	1.40793	0.493577	0.000685379	0.00975869	1.40269	3.54263
chr9	crygm2a	101	71	86	93	202	167	209	162	135.618	92.5596	178.676	1.93039	0.948895	0.000687909	0.00978483	0.402978	0.159661
chr14	smyd5	661	1084	762	795	1366	1099	1643	1283	1068.74	838.698	1298.79	1.54857	0.63094	0.000694892	0.00987419	0.170377	0.67098
chr8	zgc:162337	8323	8461	7268	6023	6181	6206	4813	5053	6588.61	7769.29	5407.93	0.696066	-0.522705	0.000697509	0.0099014	2.3585	0.88591
chr2	cldn1	11511	15860	13979	14838	9006	10058	11210	11216	12230.3	14414.6	10046	0.696932	-0.52091	0.000706471	0.0100185	0.64634	0.338772
chr4	bcat1	3798	4558	3899	3089	6237	5020	6132	5818	4766.96	3932.01	5601.91	1.42469	0.510651	0.00071606	0.0101443	0.414923	0.138246
chr15	scn4ba	2817	4119	3083	2988	2493	2445	1891	2595	2801.58	3315.42	2287.74	0.690032	-0.535265	0.000721248	0.0102075	0.209158	0.664987
chr8	plxnd1	3731	6043	5608	4877	6618	5702	9362	8817	6244.23	5147.7	7340.76	1.42603	0.512002	0.000721987	0.0102078	0.262284	2.44693
chr2	ttpa	2446	3149	2563	1961	2134	1885	1487	1743	2170.67	2582.62	1758.73	0.680986	-0.554304	0.000731116	0.0103265	0.751354	0.673949
chr22	si:dkeyp-84a8.8	1592	2178	1692	1454	2765	2258	2880	2859	2180.21	1763.81	2596.6	1.47216	0.557933	0.000733187	0.0103453	0.156872	0.216991
chr2	fam73a	3910	4575	3882	3248	5811	5409	6778	5584	4853.62	4009.54	5697.7	1.42104	0.506945	0.000754286	0.0106324	0.418575	0.347756
chr1	esf1	4222	5626	4770	4484	6430	4975	9883	7449	5895.47	4890.65	6900.28	1.41091	0.496629	0.000758688	0.0106838	0.0434368	3.91023
chr25	crabp1a	1911	2641	2411	2393	3669	2764	4106	3811	2926.26	2397.24	3455.29	1.44136	0.527431	0.000762324	0.0107243	0.173933	0.771652
chr20	runx2b	260	453	453	391	610	527	790	776	523.148	395.084	651.213	1.64829	0.720968	0.000767966	0.0107929	0.294971	0.782318
chr25	ciapin1	2364	3412	2833	2387	4201	3111	5183	4267	3415.37	2799.41	4031.33	1.44006	0.526133	0.000770523	0.010818	0.0364208	1.48201
chr1	zgc:77358	225	374	432	421	610	563	672	693	492.109	370.978	613.239	1.65303	0.725114	0.000772872	0.0108402	0.74246	0.131727
chr2	si:dkey-32m20.1	151	232	222	198	107	107	100	125	155.497	204.612	106.381	0.519915	-0.943653	0.00078156	0.0109459	0.141941	0.0679118
chr12	pts	4375	7276	7448	7969	3850	4097	5840	6288	5881.67	6919.85	4843.48	0.69994	-0.514696	0.000781964	0.0109459	3.22454	1.5671
chr23	dhrs3a	2231	3708	2682	2385	4483	4000	4469	3813	3419.86	2784.91	4054.81	1.45599	0.542002	0.000785416	0.0109834	0.224755	0.254113
chr17	cnksr1	2674	3831	3507	2601	4456	3802	5611	5260	3908.25	3207.04	4609.46	1.43729	0.523354	0.000792969	0.011078	0.139381	1.0622
chr11	zgc:136902	2486	3472	2483	2723	2141	2145	1791	1981	2406.48	2856.82	1956.13	0.684723	-0.546407	0.000800849	0.011177	0.512485	0.378695
chr11	pnp4a	4033	4582	4158	3128	3324	3260	2573	2489	3455.96	4082.17	2829.75	0.693198	-0.52866	0.000807481	0.0112584	1.09395	0.946465
chr9	tmem30c	3011	4292	3746	2697	2521	2496	2200	2798	2960.11	3491.93	2428.28	0.695397	-0.524091	0.00080977	0.0112792	0.459418	0.374043
chr17	colec11	336	524	429	337	334	253	243	162	326.086	412.037	240.135	0.582799	-0.77893	0.000816322	0.0113592	0.124861	0.735287
chr15	zgc:153258	1645	2633	2264	2561	2646	2649	5165	3485	2839.82	2326.56	3353.08	1.44122	0.527292	0.000828476	0.011506	0.712169	5.24975
chr15	nmd3	11118	13654	11890	10020	17184	12191	23700	17318	14433.5	11966.8	16900.1	1.41225	0.497995	0.000828501	0.011506	0.193326	3.21272
chr3	ppan	2623	3549	2791	2538	4443	3481	5133	4405	3572.3	2938.25	4206.36	1.43158	0.517612	0.000831253	0.0115328	0.111488	0.716469
chr19	zgc:92533	1058955	1364487	1190649	1181349	719537	707175	826946	790539	983659	1.23117e+06	736151	0.597929	-0.741953	0.000833974	0.0115592	0.1399	0.039121
chr2	zgc:195195	29	127	76	46	72	58	429	49	105.537	67.2802	143.793	2.13722	1.09574	0.000835203	0.0115617	0.865808	20.1952
chr18	wee1	973	1599	1499	1355	2325	2012	2074	2109	1720.44	1379.57	2061.31	1.49416	0.579339	0.000835799	0.0115617	0.28107	0.137718
chr1	tecrb	13616	19654	17438	16247	12081	12646	10960	13821	14554.7	17097.9	12011.6	0.702521	-0.509387	0.00084218	0.0116386	0.128441	0.465903
chr2	LOC100003647	669	7926	3258	1738	3190	3151	2026	1557	2797.06	3175.11	2419.02	0.761869	-0.392385	0.000863841	0.0119262	33.3496	3.8265
chr10	ddx56	2963	4279	3330	2876	5351	4272	5755	4925	4159.43	3422.66	4896.2	1.43053	0.516545	0.000870349	0.0120043	0.112431	0.378461
chr13	zgc:172281	26	37	39	9	3	8	14	9	17.9963	27.7787	8.21381	0.295687	-1.75786	0.000875467	0.0120631	0.850357	0.188461
chr7	ca7	292	381	290	265	219	209	126	171	245.287	314.109	176.466	0.561799	-0.831875	0.000885257	0.0121861	0.189365	0.524589
chr12	gch2	5528	11971	9276	9628	6230	6647	7492	6813	7879.63	9178.77	6580.48	0.716924	-0.480109	0.000890853	0.0122512	2.48164	0.201738
chr4	zgc:172139	1619	2289	1991	1660	3227	2308	3239	2866	2365.15	1926.56	2803.74	1.45531	0.541328	0.000895624	0.0123048	0.0151562	0.578217
chr8	zgc:91787	786	1077	835	556	1523	1262	1413	1073	1050.13	825.84	1274.42	1.54318	0.62591	0.000896754	0.0123083	0.562791	0.759279
chr1	prdx2	60196	83423	71469	60547	53173	49656	47492	43164	58604.7	70316.4	46893	0.666886	-0.584489	0.000910708	0.0124775	0.0371034	0.2383
chr3	nme4	1210	1303	1065	1178	665	884	848	867	1012.18	1231.63	792.722	0.643638	-0.635678	0.000910848	0.0124775	0.936455	0.434662
chr22	rrbp1	8943	11665	10824	10142	8103	6273	8639	8026	9072.03	10662.5	7481.52	0.701665	-0.511147	0.000913183	0.0124973	0.184992	0.235887
chr2	zgc:153593	2251	2543	2103	1413	1600	1605	1321	1409	1785.02	2128.84	1441.2	0.676985	-0.562804	0.000928186	0.0126882	2.26836	0.41454
chr13	zgc:55307	13770	19179	14273	12195	23030	20707	22710	23458	18437	15133.1	21740.9	1.43665	0.522706	0.000928935	0.0126882	0.293231	0.0375986
chr2	fitm1	1911	2834	2685	2708	1841	1817	1584	2082	2184.75	2593.69	1775.8	0.684663	-0.546534	0.000941864	0.0128524	0.793926	0.405502
chr24	atg9b	761	899	733	621	1283	1104	1315	1196	978.416	773.543	1183.29	1.5297	0.613248	0.000948925	0.0129362	0.284081	0.044226
chr5	dpagt1	1547	2195	2032	1773	2797	2151	3561	3092	2358.63	1926.57	2790.68	1.44852	0.534577	0.000950522	0.0129455	0.0361922	1.41214
chr13	zgc:158387	11517	16470	13586	11484	10649	10664	9091	9172	11559.9	13512.2	9607.64	0.711036	-0.492006	0.000952495	0.0129598	0.0971563	0.515083
chr1	zgc:65781	5885	9569	9778	9787	11324	9112	17099	14755	10753.2	8941.94	12564.4	1.40511	0.490688	0.000960738	0.0130594	1.14299	3.54344
chr12	psme3	2185	3177	2399	2011	3890	3413	4063	3486	3036.45	2483.94	3588.96	1.44486	0.530932	0.000972846	0.0132112	0.207905	0.154998
chr25	LOC100216314	6	1	6	3	0	0	0	0	2.16302	4.32603	0	0	#NAME?	0.000981246	0.0133125	0.383377	0
chr11	opn1lw1	162	195	214	181	140	100	77	96	146.665	193.316	100.015	0.517364	-0.950748	0.0009847	0.0133465	0.161318	0.338062
chr20	ahsa1	413	747	500	635	394	333	246	501	470.232	583.4	357.064	0.61204	-0.708303	0.000988572	0.0133861	0.997373	0.990907
chr23	ppp1r3da	696	883	639	497	505	477	445	349	561.819	692.878	430.76	0.621697	-0.685716	0.000989524	0.0133861	1.02897	0.382821
chr20	clu	7765	10796	8640	7476	12583	10012	14428	14699	10651.2	8842.25	12460.1	1.40916	0.494835	0.000992399	0.0134117	0.0978452	1.0796
chr13	LOC565375	1459	1822	1617	1343	1135	1086	1046	1119	1330.61	1598.6	1062.63	0.664724	-0.589172	0.000993317	0.0134117	0.201944	0.0782587
chr6	fhl2b	1683	1744	1193	885	1068	1009	832	925	1173.75	1417.09	930.405	0.656562	-0.606997	0.00099901	0.0134756	4.30092	0.346333
chr10	npm1	14264	22147	17797	15484	25315	21940	28782	29784	21614.7	17698.3	25531.1	1.44257	0.528639	0.00100847	0.0135902	0.0568002	0.608889
chr9	rp42-pen	4970	6763	5707	5211	8271	8484	8023	8942	6982.61	5790.71	8174.5	1.41166	0.497389	0.00101023	0.013601	0.021566	0.397599
chr3	tsen54	2459	2966	2673	2325	3383	2755	5266	4385	3234.85	2676.3	3793.4	1.4174	0.503248	0.00101405	0.0136393	0.140962	3.39501
chr16	wu:fb12e11	4655	6976	6056	4949	8176	7896	8458	9166	6953.76	5753.97	8153.56	1.41703	0.502874	0.00101987	0.0136941	0.0474884	0.217127
chr21	p2rx4a	720	957	813	659	584	538	478	495	655.905	803.855	507.954	0.631898	-0.662237	0.00102006	0.0136941	0.144601	0.181676
chr15	acad8	3635	5448	4397	3971	3391	3039	3477	3011	3782.5	4441.52	3123.48	0.703245	-0.507901	0.00103145	0.0138338	0.0601598	0.0777612
chr1	pdia2	9361	14179	11074	7145	9459	7836	7618	6404	9064.83	10547.1	7582.53	0.718919	-0.476098	0.0010424	0.0139674	1.77699	0.839023
chr24	hgd	20317	20608	17818	13598	14472	12305	13929	13036	15827.3	18665.5	12989.1	0.695887	-0.523075	0.00105602	0.0141365	2.78554	0.0396762
chr7	aco1	9291	14348	12836	11387	9663	8475	9612	8104	10425	12180.6	8669.31	0.71173	-0.490597	0.00106177	0.0141899	0.216764	0.159017
chr7	zgc:172065	91	143	56	97	212	106	394	75	143.004	98.6488	187.36	1.89926	0.92544	0.00106203	0.0141899	0.482604	8.01799
chr8	mak16	2695	3745	2975	2531	4627	3313	4845	5201	3687.11	3044.84	4329.37	1.42187	0.507791	0.00107152	0.0143032	0.124255	1.25146
chr1	atp1a1a.5	3232	5008	3434	3138	2944	2660	2711	2608	3200.87	3757.5	2644.24	0.703723	-0.50692	0.00107978	0.0143998	0.639237	0.0934511
chr24	ptgds	36617	31425	29470	21060	27236	20813	21165	17367	25874.8	30810.1	20939.5	0.679633	-0.557172	0.00108383	0.0144402	4.91438	0.857471
chr21	galnt10	3763	4998	5342	5543	3450	3027	4509	3628	4289.03	5055.56	3522.49	0.696755	-0.521276	0.0010891	0.0144967	1.76719	0.530935
chr21	ch25hl2	410	615	665	567	934	781	1052	968	738.373	575.878	900.868	1.56434	0.645551	0.00109405	0.0145488	0.292705	0.215563
chr24	rdh10a	6372	9040	7839	5961	10992	9798	11351	11225	8955.18	7429.79	10480.6	1.41061	0.496324	0.00110235	0.0146454	0.150763	0.0311394
chr12	polr3e	8532	13078	9843	9334	15674	11758	19097	14234	12496.9	10373.4	14620.3	1.4094	0.495079	0.00111511	0.014801	0.10861	1.60482
chr19	npvf	937	1377	1000	1120	798	914	642	699	938.443	1133.26	743.623	0.656179	-0.607839	0.00113258	0.0150187	0.38759	0.754436
chr11	arrdc2	33770	47516	31356	24519	59533	49308	54266	50551	43230.3	34813.4	51647.2	1.48354	0.569047	0.00113568	0.0150456	0.873245	0.19815
chr5	ugt2a2	2482	3373	2928	2582	2384	1925	1835	2163	2457.04	2904.37	2009.72	0.691966	-0.531228	0.00114191	0.015114	0.0163027	0.31902
chr9	ddx18	7121	9407	7856	6408	11933	9521	12692	11517	9437.04	7861.96	11012.1	1.40068	0.486132	0.0011496	0.0152015	0.174765	0.320201
chr20	prrx1b	1221	1944	1595	1432	2433	2174	2349	2595	1941.08	1572.62	2309.55	1.4686	0.554442	0.00117039	0.0154618	0.0614218	0.148643
chr23	slc2a5	86	129	120	107	64	84	32	41	83.4791	112.674	54.2844	0.481783	-1.05354	0.00117186	0.0154668	0.0525634	0.795485
chr8	zgc:153997	18269	29171	29353	28950	37910	34097	45780	44946	33131.4	26998.8	39264	1.45429	0.540315	0.00117384	0.0154784	0.720997	0.600087
chr23	slc34a2b	7834	8967	8524	7180	12467	8254	15142	12319	9965.98	8362.1	11569.9	1.38361	0.468434	0.00117936	0.0155274	0.268171	2.35846
chr12	zgc:64213	1208	1896	1399	1582	1981	1577	3370	2465	1903.13	1552.3	2253.96	1.45201	0.53805	0.00118054	0.0155274	0.307479	4.24934
chr15	sostdc1a	981	1527	1398	1191	1831	1673	2234	2207	1606.61	1295.99	1917.23	1.47935	0.564967	0.00118085	0.0155274	0.0926711	0.563933
chr5	ugt2b5	157	261	175	219	120	113	105	118	158.71	206.923	110.496	0.533998	-0.905095	0.00118499	0.0155671	0.427645	0.0364491
chr20	flvcr1	2137	3200	2550	2572	2022	1795	2068	1739	2255.8	2668.34	1843.27	0.690791	-0.533678	0.00118632	0.0155702	0.202483	0.10693
chr1	zgc:173915	437	820	641	306	1399	1024	600	621	717.079	548.798	885.36	1.61327	0.689988	0.00118897	0.0155905	1.16757	6.29305
chr9	zgc:136333	450	675	536	473	427	349	285	310	437.531	542.719	332.343	0.612366	-0.707533	0.00119853	0.0157012	0.0479871	0.403998
chr5	aldh2a	4917	6683	5898	5132	4613	4450	4124	3760	4946.22	5782.57	4109.87	0.710734	-0.492618	0.0012006	0.0157137	0.0147582	0.410887
chr6	agxta	6559	7677	6361	5953	5349	5073	4228	5291	5833.65	6830.45	4836.85	0.70813	-0.497914	0.00120769	0.0157918	0.6835	0.497749
chr25	zgc:194879	1336	1884	2003	1555	2289	2141	3759	2204	2115.4	1728.91	2501.89	1.44709	0.533151	0.00121262	0.0158416	0.2417	3.63637
chr16	rbp1a	4859	5344	5171	4383	3985	3393	3740	3635	4329.28	5092.02	3566.53	0.700415	-0.513717	0.00122091	0.0159351	0.673448	0.0378037
chr2	si:dkeyp-73d8.6	149	213	135	105	87	103	45	86	115.538	152.605	78.4705	0.514206	-0.959582	0.00123589	0.0161157	0.637411	0.555609
chr5	ugt2b1	99	148	67	84	66	38	49	42	74.0612	101.182	46.9404	0.46392	-1.10805	0.00126472	0.0164764	0.798002	0.157776
chr2	prrx1a	2933	4059	3299	2448	4687	4529	4925	4899	3923.47	3239.53	4607.41	1.42225	0.508174	0.00127094	0.0165421	0.353796	0.0561683
chr2	si:dkey-208k22.3	1561	2418	1870	1473	2557	2489	3429	2695	2275.62	1854.64	2696.61	1.45398	0.540004	0.0012798	0.0166421	0.20985	0.84773
chr12	zgc:136337	25278	41722	43275	43732	26868	28918	26120	29967	33235.1	39327.2	27142.9	0.690181	-0.534953	0.00128148	0.0166486	2.25018	0.265493
chr16	rrp15	1985	2947	2396	2809	3386	2670	4653	4546	3132.45	2597.26	3667.64	1.41212	0.497863	0.00128769	0.0167116	0.569307	2.64084
chr20	pinx1	5835	7322	6618	6641	8476	6417	12767	11371	8081.5	6792.91	9370.08	1.37939	0.46403	0.0012887	0.0167116	0.199238	4.18993
chr9	cbsb	19585	23231	17016	14960	14322	11869	16607	13100	16333.8	19188.4	13479.2	0.702466	-0.509501	0.0013105	0.0169786	1.71925	0.331833
chr12	zgc:136406	575	914	759	542	1167	1030	1057	1258	898.296	705.199	1091.39	1.54764	0.630068	0.00131233	0.0169868	0.192785	0.265871
chr13	polr1b	3574	5125	4098	3578	6265	4979	6973	6084	5014.3	4171.12	5857.47	1.40429	0.489842	0.00131403	0.0169873	0.0613652	0.495627
chr5	zgc:56688	548	711	542	481	905	814	961	1065	744.106	583.517	904.695	1.55042	0.632656	0.00131478	0.0169873	0.163674	0.278171
chr11	zgc:174356	914	1091	1112	943	715	609	792	677	858.772	1043.45	674.098	0.64603	-0.630326	0.00132491	0.0171025	0.21081	0.075395
chr17	vgll2b	5222	7544	7559	7832	9077	8300	10845	13322	8621.56	7220.17	10023	1.38819	0.473203	0.00133178	0.0171754	0.820896	2.39284
Zv9_NA706	hadhb	11862	16910	15862	14131	12074	11819	9992	10315	12868.4	15008.3	10728.5	0.71484	-0.484307	0.00133827	0.017206	0.172879	0.52754
chr13	tacc3	1139	1937	1742	1594	2626	2696	2068	2438	2008.07	1627.89	2388.24	1.46708	0.552948	0.00133843	0.017206	0.298427	1.19706
chr3	zgc:56457	3570	4293	3669	3447	5507	3895	7087	5770	4598.98	3850.73	5347.23	1.38863	0.473661	0.00133866	0.017206	0.200963	2.2571
chr11	rargb	430	657	710	594	814	753	1120	1223	775.832	609.426	942.237	1.54611	0.628639	0.00133903	0.017206	0.310964	1.60538
chr15	farsb	7818	11642	9622	8527	13423	11197	16569	14450	11490	9573.31	13406.6	1.40042	0.485855	0.00134517	0.0172692	0.0199414	0.90678
chr2	hig1	5042	7085	5064	5385	8116	6913	9687	8596	6902.09	5771.7	8032.48	1.3917	0.476849	0.00136266	0.0174778	0.275149	0.591372
chr24	cdv3	12292	16369	14569	13404	20450	15893	26114	22070	17419.1	14501.4	20336.8	1.4024	0.487896	0.00136775	0.0175271	0.0310846	1.5197
chr15	bco2a	103	137	136	75	243	178	199	265	164.005	114.464	213.546	1.86561	0.899651	0.00137311	0.0175798	0.207304	0.439351
chr17	khk	1652	2213	2080	1676	1442	1363	1272	1411	1638.23	1946.6	1329.85	0.683168	-0.549687	0.00138044	0.0176576	0.0803086	0.132036
chr7	zgc:154027	14643	19163	16416	14993	13230	12425	11157	12167	14287.1	16700.1	11874	0.711016	-0.492047	0.00139095	0.0177759	0.0919146	0.278668
chr5	wdr36	4635	6412	5545	4470	8262	6902	8484	7435	6437	5368.44	7505.56	1.39809	0.483455	0.00139604	0.0178248	0.0706108	0.171895
chr11	zgc:158340	2650	3251	3430	2810	2491	2223	2220	2023	2642.36	3115.8	2168.91	0.696102	-0.522629	0.00139955	0.0178534	0.346531	0.222493
chr2	fndc3ba	3069	4558	4224	3731	5482	4501	7120	5998	4767.19	3972.44	5561.94	1.40013	0.485566	0.00140943	0.0179633	0.10495	1.34606
chr5	aatf	1837	2662	2108	2022	3246	2501	3759	3520	2668.92	2201.39	3136.46	1.42476	0.51072	0.00142433	0.0181367	0.0467361	0.855894
chr19	zgc:153384	6513	8135	7657	7569	10414	6866	14824	11906	9117.59	7684.17	10551	1.37308	0.457418	0.00143084	0.0182032	0.227327	4.33224
chr4	dnajc2	1281	2318	1805	2079	2629	2201	3556	2976	2318.99	1902.74	2735.24	1.43753	0.523589	0.00144154	0.0183227	0.785644	1.40196
chr1	anxa5b	9845	15813	13427	10051	10285	10179	8612	8085	10726.9	12430.6	9023.27	0.72589	-0.462177	0.00145058	0.0184211	0.459134	0.757838
chr6	klfd	199	411	375	321	528	522	643	558	436.617	329.105	544.129	1.65336	0.725402	0.00145367	0.0184437	0.380911	0.171618
chr15	c1qtnf5	650	1043	978	658	1214	1143	1558	1379	1059.54	841.392	1277.69	1.51854	0.602687	0.0014555	0.0184503	0.270584	0.478443
chr8	zgc:100919	10312	15644	13006	10741	16847	15853	22924	18151	15210.2	12624.4	17796.1	1.40966	0.49535	0.00145715	0.0184546	0.0614005	1.16289
chr8	tfe3a	2337	3242	2550	2582	3816	2861	5045	4308	3296.6	2740.13	3853.07	1.40617	0.491768	0.00146053	0.0184809	0.10459	2.02132
chr12	zgc:172248	1200	1808	1147	1152	2128	1716	2436	1912	1661.92	1349.07	1974.77	1.4638	0.549718	0.00146457	0.0185153	0.407561	0.571785
chr9	ctdsp1	6287	8756	6573	5072	10638	10424	8703	9491	8156.4	6784.42	9528.38	1.40445	0.490006	0.00147394	0.018617	0.557054	0.99429
chr4	mkrn1	24472	27006	22125	17629	35250	24828	41921	36439	28370	23460.2	33279.7	1.41856	0.504427	0.00147771	0.018648	0.854235	1.46737
chr5	lmbrd2a	2757	3697	3066	2646	4526	3581	5348	4664	3735.94	3107.72	4364.15	1.40429	0.489846	0.00148399	0.0187105	0.0757824	0.797587
chr25	tnnt2d	10424	12446	12516	14595	8053	8050	9949	11748	11032.3	12933.8	9130.77	0.705961	-0.502339	0.00149861	0.0188779	2.19475	0.942937
chr16	zgc:92912	1876	2436	2120	2127	1581	1420	1587	1635	1850.89	2197.25	1504.52	0.684727	-0.546399	0.00150414	0.0189284	0.214859	0.0180735
chr19	fkbp9	1264	2403	2118	1961	2977	2866	3117	2767	2399.05	1959.6	2838.5	1.44851	0.534571	0.0015053	0.0189284	0.604713	0.141855
chr23	mipa	28542	41227	38550	39149	26358	28484	21459	31556	31982.2	37760.3	26204.1	0.693959	-0.527077	0.00151027	0.018974	0.689439	0.866315
chr8	zgc:63767	1249	1650	1410	1087	1928	1562	2491	2334	1688.95	1376.52	2001.37	1.45394	0.539964	0.00151714	0.0190424	0.16949	1.29331
chr18	dhdhl	7683	11298	9077	8173	7644	6249	7506	6078	7931.64	9226.72	6636.56	0.719276	-0.475382	0.00151903	0.0190424	0.0649789	0.275054
chr1	vps37a	5684	7177	6065	5499	8745	8155	9174	9826	7470.88	6261.66	8680.09	1.38623	0.471164	0.00151977	0.0190424	0.123343	0.215352
chr1	LOC555748	20230	25325	22662	19881	17215	14433	17750	16414	19240.1	22590	15890.2	0.703414	-0.507554	0.00152825	0.0191316	0.160147	0.0468102
chr15	tagln	9185	12110	11751	10840	8364	7065	9844	8011	9639.86	11252.7	8027.01	0.71334	-0.487339	0.00154455	0.0193186	0.291004	0.313357
chr15	ctrl	247555	308227	298649	251185	167610	139140	245244	198121	231963	283524	180402	0.636283	-0.652259	0.00155947	0.0194878	0.118583	0.676439
chr20	foxq1	3120	4665	3701	3215	5500	5852	5537	4856	4507.27	3737.88	5276.66	1.41167	0.497403	0.00157336	0.019644	0.0632045	0.796227
chr22	mfap2	2376	3956	4702	4197	4734	4849	6475	6452	4659.51	3883.78	5435.24	1.39947	0.484883	0.00158232	0.0197384	1.71233	1.35257
chr13	esr2b	2586	2757	1930	1875	1756	1507	1746	1683	1989.33	2361.69	1616.98	0.684673	-0.546512	0.00160259	0.0199736	2.50445	0.0100143
chr10	musk	1892	2528	1976	2016	3233	2916	3139	3367	2607.98	2155.27	3060.68	1.42009	0.505985	0.00162538	0.0202397	0.133788	0.0873851
chr6	mars	10582	14691	13270	12334	17038	12708	25845	19708	15542.8	13012.5	18073.1	1.3889	0.473944	0.00162864	0.0202624	0.058012	3.91115
chr25	zgc:56288	757	964	785	748	1280	1068	1562	1247	1038.7	834.461	1242.95	1.48952	0.574848	0.00164879	0.020495	0.0871857	0.561262
chr19	bop1	6330	8616	8040	6850	11092	8309	13915	10444	9075.11	7624.73	10525.5	1.38044	0.465129	0.00165466	0.0205499	0.0292023	1.80571
chr5	nol6	3440	5578	4070	3329	6692	5532	6330	5640	4998.58	4150.91	5846.25	1.40842	0.494082	0.00166208	0.0206239	0.340408	0.242023
chr16	rspo1	465	547	442	404	750	643	762	921	610.133	477.585	742.68	1.55507	0.636982	0.00166476	0.020639	0.190868	0.528884
chr23	zgc:101853	20047	24373	21638	20672	15020	13105	17803	19091	18991.1	22302	15680.2	0.703085	-0.508229	0.00167196	0.02071	0.287493	0.555907
chr5	si:ch211-214j8.1	7501	10457	9843	7404	7052	6345	6561	6829	7724.01	8966.01	6482.01	0.722954	-0.468025	0.00168745	0.0208835	0.248869	0.0481775
chr10	por	9113	12747	9230	7339	14930	12653	15547	13334	11702.7	9769.11	13636.2	1.39585	0.481141	0.00169137	0.0209136	0.615871	0.202322
chr2	agxtb	48420	57686	49604	43477	39073	40860	28050	36597	43165.6	51158	35173.2	0.68754	-0.540484	0.00169328	0.0209189	0.41967	0.906542
chr13	zgc:193505	7576	10166	8352	8365	10903	13556	11202	14867	10554	8829.13	12279	1.39073	0.475847	0.00170943	0.0210999	0.106331	2.04619
chr13	trmt61a	1495	2042	2022	1687	2692	2420	3011	2827	2248.23	1851.87	2644.59	1.42806	0.51406	0.00171097	0.0211005	0.0865681	0.136145
chr19	sp8a	2237	3555	4630	4762	4832	4436	6433	6677	4645.72	3896.9	5394.55	1.38432	0.469176	0.00173631	0.0213942	3.19859	1.79972
chr4	si:ch211-286m4.4	13511	20800	16526	14987	24020	18458	31009	24476	20149.2	16734.3	23564	1.40812	0.493774	0.00175366	0.0215892	0.0522341	1.66141
chr4	zgc:123333	9310	13994	14024	11700	8546	7974	13215	7558	10737.1	12490.1	8984.2	0.719307	-0.47532	0.00175522	0.0215895	0.535612	2.06468
chr25	wu:fa95e04	404	784	658	474	742	925	1109	988	746.859	582.362	911.356	1.56493	0.646099	0.00175696	0.0215921	0.357201	0.92824
chr1	fbxo8	5244	6249	5753	4516	7537	5437	11227	7683	6615.61	5580.47	7650.75	1.37099	0.455215	0.00175971	0.0215973	0.303584	4.2466
chr6	zgc:64065	67	125	88	60	179	162	177	170	125.769	85.122	166.417	1.95504	0.967197	0.00176045	0.0215973	0.176851	0.0049881
chr13	st3gal5l	2512	3557	3334	3286	2724	2108	2557	2063	2765.44	3249.06	2281.83	0.702303	-0.509834	0.00176953	0.0216899	0.481898	0.330547
chr8	kazald3	738	1137	1042	1256	642	783	724	762	888.804	1070.73	706.882	0.660189	-0.599049	0.00177205	0.0217018	1.72298	0.281905
chr23	cyp2aa1	1536	2634	2308	1529	1642	1619	1366	1211	1717.07	2016.34	1417.79	0.70315	-0.508095	0.00180594	0.0220853	0.906589	0.702765
chr5	LOC559192	195	347	264	251	461	364	596	422	355.503	267.449	443.557	1.65848	0.729858	0.00180649	0.0220853	0.101311	0.788167
chr21	LOC792137	5423	7680	6763	5822	5243	4409	5096	4785	5635.81	6552.13	4719.48	0.720297	-0.473336	0.00181135	0.0221173	0.00538443	0.0376822
chr3	zgc:123284	646	914	691	488	350	554	399	539	571.953	694.722	449.184	0.646566	-0.62913	0.00181225	0.0221173	0.771253	0.959461
chr16	zgc:136894	1138	1622	1623	1242	2231	2104	2119	2137	1756.63	1432.86	2080.4	1.45192	0.537966	0.00182339	0.0222341	0.131465	0.0977083
chr18	kcnj1	412	687	574	397	898	878	852	755	671.027	521.95	820.105	1.57123	0.651897	0.00185684	0.0226223	0.225281	0.341319
chr21	mtmr1b	899	1195	1041	763	706	668	628	707	824.856	993.346	656.365	0.660762	-0.597797	0.0018597	0.0226375	0.349311	0.0948443
chr21	zgc:55813	46482	64448	49728	42177	83761	75042	81865	74547	63967.4	51683.8	76251.1	1.47534	0.561048	0.0018688	0.0227288	0.15194	0.0939682
chr19	slc6a18	2837	3647	3699	3067	2379	1693	3006	2829	2887.26	3394.19	2380.33	0.701296	-0.511905	0.00187741	0.0228138	0.221404	1.09863
chr12	nhp2l1	3557	5601	4745	3841	6570	5635	7186	6617	5388.86	4499.79	6277.93	1.39516	0.480429	0.0018822	0.0228523	0.100724	0.175091
chr13	adss	9533	12541	11578	10295	9687	8365	7761	7713	9687.72	11254.2	8121.28	0.721624	-0.47068	0.00189385	0.0229739	0.0720065	0.446461
chr11	zgc:153788	965	1359	1095	949	1776	1164	2227	1595	1368.22	1113.35	1623.09	1.45784	0.543831	0.00191432	0.0232023	0.0469126	2.11657
chr20	si:dkeyp-95d10.1	4195	5715	4227	3761	3477	3180	3568	3301	3918.65	4566.07	3271.22	0.71642	-0.481122	0.00192677	0.0233332	0.566613	0.0161341
chr20	cx34.5	24	20	20	13	5	6	7	4	12.6718	20.0102	5.33343	0.266536	-1.9076	0.001933	0.0233885	0.324952	0.0288214
chr13	slc30a10	7357	8513	9115	9578	11329	9107	15025	15037	10543.2	8937.67	12148.6	1.35926	0.442823	0.00193908	0.023442	0.830247	2.44099
chr21	zgc:103715	919	1254	1147	846	910	691	737	579	883.138	1061.15	705.128	0.664496	-0.589668	0.0019621	0.0236999	0.213265	0.538942
chr2	ifi30	3087	4755	4354	3630	3265	3060	2872	2728	3457.02	4023.49	2890.54	0.718417	-0.477106	0.00196703	0.0237391	0.190866	0.292962
chr11	mir726	23	33	37	27	22	12	8	0	20.3721	30.567	10.1772	0.332947	-1.58664	0.00197204	0.0237792	0.0799568	0.671242
chr19	fabp11a	948	1608	1667	1650	2010	1898	2676	2341	1825.46	1497.7	2153.22	1.43768	0.523747	0.00198374	0.0238998	1.00999	0.764991
chr17	zgc:195050	633	966	651	762	583	502	428	540	633.061	768.676	497.446	0.647146	-0.627837	0.00199079	0.0239643	0.490243	0.265997
chr2	znfl2a	404	764	593	630	1063	799	1195	795	766.783	605.755	927.811	1.53166	0.615098	0.00199469	0.0239715	0.389866	1.05385
chr6	slc15a1b	33879	45819	35800	30400	30850	25461	26397	25121	31650.3	37219.7	26080.9	0.700728	-0.513073	0.00199606	0.0239715	0.382493	0.195669
chr16	zgc:66382	584786	741116	737079	547410	424053	345088	515411	469013	544921	667437	422405	0.632876	-0.660004	0.00199649	0.0239715	0.235435	0.22761
chr13	mat1a	21130	33934	26716	23524	22072	23298	15324	18164	22955.5	26708	19203	0.718999	-0.475938	0.00200306	0.0240197	0.183939	1.47611
chr21	zgc:153096	396	726	657	603	933	757	1163	985	763.861	603.422	924.299	1.53176	0.615191	0.00200391	0.0240197	0.340637	0.637012
chr9	itgbl1	3410	4838	4492	4279	3070	3156	3270	3362	3733.89	4353.45	3114.33	0.71537	-0.483239	0.00200823	0.0240464	0.310413	0.101533
chr11	zgc:153665	1514	2091	1500	1733	2359	2664	2641	2640	2125.82	1752.72	2498.93	1.42575	0.511718	0.00200957	0.0240464	0.321651	0.43015
chr7	zgc:103601	157	264	155	154	123	91	87	114	142.392	184.48	100.304	0.543711	-0.879089	0.00201126	0.0240464	0.43531	0.132635
chr21	cbr1l	4427	6261	5412	4696	4245	3585	4122	3845	4560.78	5304.36	3817.2	0.719634	-0.474664	0.00202344	0.0241716	0.00280436	0.0394811
chr14	loxl3a	1004	1802	1519	1491	1119	1004	1197	856	1242.34	1475.06	1009.62	0.684462	-0.546958	0.00203363	0.0242727	0.729381	0.33956
chr23	zgc:171771	1272	1482	1270	839	1015	768	850	816	1038.5	1243.93	833.061	0.6697	-0.578414	0.00204801	0.0244237	1.48737	0.182098
chr15	zgc:154041	3633	6276	5518	5155	7503	5989	9772	6760	6225.17	5223.53	7226.81	1.38351	0.468332	0.00206558	0.0246124	0.42906	1.98284
chr22	shc2	1478	1983	1835	1631	2773	2324	2749	2576	2145.02	1772.63	2517.41	1.42015	0.506046	0.00207474	0.0247006	0.027897	0.0558278
chr1	msxb	662	889	902	659	1228	1113	1291	1274	989.797	793.808	1185.79	1.49379	0.578981	0.00208322	0.0247629	0.125537	0.0271731
chr23	cyp2aa3v1	116	210	146	114	79	129	55	59	113.258	147.276	79.2405	0.538041	-0.894213	0.00208349	0.0247629	0.306472	1.13113
chr2	amy2a	99306	115954	97727	61786	76485	49106	83131	58767	80029.6	95780.7	64278.6	0.671102	-0.575397	0.00209484	0.0248587	2.0933	0.767044
chr7	zgc:162651	3301	5214	4710	3545	6103	6329	6299	5792	5097.06	4249.16	5944.97	1.39909	0.484493	0.00209507	0.0248587	0.196715	0.368684
chr6	zgc:113070	1150	1701	1438	1202	2119	1929	2248	2055	1707.72	1396.69	2018.74	1.44538	0.531445	0.00213321	0.0252899	0.0238847	0.0341987
chr4	wnt5b	2160	3399	3135	2830	3425	3662	5121	4778	3516.97	2933.39	4100.56	1.39789	0.483249	0.00218512	0.0258776	0.216849	1.70382
chr4	cradd	206	327	289	266	454	374	474	574	364.665	276.821	452.508	1.63466	0.708989	0.00218645	0.0258776	0.0610041	0.589261
chr24	qtrtd1	663	1013	842	689	1253	1044	1478	1262	1014.26	814.18	1214.34	1.49149	0.576756	0.00221165	0.0261396	0.0445251	0.385413
chr21	dkc1	6709	11032	9302	9223	12439	10695	15135	14519	10976.3	9226.44	12726.3	1.37932	0.463962	0.0022123	0.0261396	0.330541	0.857441
chr24	smyhc3	1841	2440	2076	2377	3030	2846	3417	3685	2691.13	2246.69	3135.57	1.39564	0.480928	0.00223928	0.0264362	0.44018	0.474905
chr12	noc3l	3831	5277	4283	3597	6248	4569	7357	6606	5146.14	4331.39	5960.89	1.37621	0.460699	0.00225086	0.0265507	0.119179	1.31898
chr4	hspa14	3829	5789	4789	4214	6926	5375	7878	6940	5634.5	4736.58	6532.43	1.37914	0.463774	0.00226193	0.0266523	0.0283768	0.714014
chr18	si:ch211-203b8.5	14542	20252	16369	14888	24194	20586	26853	25824	20188.1	16860.9	23515.4	1.39467	0.479926	0.00226325	0.0266523	0.0410702	0.290152
chr4	mcat	433	558	466	433	783	697	823	783	615.014	484.322	745.707	1.53969	0.622643	0.00227732	0.0267956	0.0420891	0.0165226
chr23	smpd2	1668	2515	1948	1732	1469	1563	1580	1164	1700.01	1998.99	1401.04	0.700877	-0.512766	0.00228214	0.0268299	0.123961	0.56367
chr12	calcoco2	3731	3662	3148	2735	4479	3406	6001	5573	4057.48	3437.68	4677.29	1.3606	0.444238	0.00228715	0.0268664	1.27021	2.37476
chr6	zgc:158846	35698	48102	39449	34621	30745	27969	28107	30020	34305.7	40328.1	28283.3	0.701331	-0.511833	0.0022989	0.026982	0.128142	0.0632876
chr1	junb	4090	14056	16647	24041	16313	14585	31411	24056	17880.7	15030.3	20731.2	1.3793	0.463934	0.00235276	0.0275911	11.5099	6.21178
chr1	lmo7b	2647	3892	3234	2946	2566	2636	2171	2198	2783.15	3241.35	2324.95	0.717278	-0.479396	0.00238211	0.027912	0.0280663	0.570504
Zv9_scaffold3540	mir1-2	7	16	10	14	2	5	0	3	7.18724	11.879	2.49549	0.210076	-2.25102	0.00239439	0.0280326	0.172215	0.185833
chr13	pcbd1	2330	3115	2549	2023	2225	2088	1465	1689	2184.78	2554.45	1815.11	0.710568	-0.492955	0.00240297	0.0281098	0.400778	1.18825
chr16	slc39a3	2043	3568	2775	2226	3543	3112	4747	4230	3221.64	2677.03	3766.25	1.40688	0.492496	0.00242146	0.0283026	0.291291	1.26227
chr21	esrra	5744	7956	5673	5480	5285	4317	4982	4478	5474.65	6344.08	4605.23	0.725911	-0.462136	0.00243985	0.0284833	0.567556	0.124511
chr3	grna	1193	2195	1898	1358	2744	2073	3319	1834	2035.73	1671.39	2400.08	1.43598	0.522037	0.00244096	0.0284833	0.462498	2.83261
chr8	gstm	2528	3781	2916	2298	2769	2312	1506	2060	2511.43	2922.75	2100.11	0.718537	-0.476866	0.00244728	0.0285334	0.463161	1.76725
chr21	hspb11	4104	5533	4401	4046	6895	6066	5979	7336	5490.2	4622.37	6358.02	1.37549	0.459945	0.00244957	0.0285364	0.101053	0.539576
chr2	zgc:158450	31397	49625	43420	38330	61279	49447	72612	64861	50585.2	41373.2	59797.1	1.44531	0.53138	0.00245848	0.0286166	0.0824288	0.627353
chr17	runx2a	149	178	228	208	270	314	398	375	262.46	196.777	328.143	1.66759	0.737764	0.00246075	0.0286194	0.323865	0.55622
chr8	qars	1939	2752	2306	1958	3456	2593	4083	3126	2736.47	2281.91	3191.03	1.3984	0.483782	0.00246994	0.0287026	0.0264941	1.13491
chr16	zgc:91887	1300	1685	1367	1174	1108	1040	870	966	1189.82	1413.05	966.594	0.684047	-0.547833	0.00247981	0.0287936	0.25792	0.332877
chr2	zgc:92744	20125	26684	19930	14044	17214	16587	14360	13304	17731.6	20545.5	14917.7	0.726079	-0.461801	0.0024845	0.0288243	1.94613	0.671826
chr20	foxc1b	1820	3001	3404	3310	3597	3612	4917	4800	3516.25	2946.77	4085.72	1.38651	0.471458	0.00249059	0.0288416	1.65251	1.22798
chr16	pycard	1744	2380	2049	1604	1661	1725	1270	1072	1688.17	1982.05	1394.29	0.703455	-0.50747	0.00249089	0.0288416	0.200007	1.51555
chr4	cdnf	1827	2291	1990	1783	1443	1516	1386	1473	1717.52	2023.57	1411.47	0.697515	-0.519704	0.00249213	0.0288416	0.151293	0.184383
chr17	ephx2	7638	10070	9138	7360	7914	6537	6353	5539	7558.44	8739.3	6377.58	0.729758	-0.454509	0.00250795	0.0290009	0.141416	0.735439
chr24	snai2	3354	4869	4159	3205	5297	5465	5785	6140	4727.2	3961.24	5493.16	1.38673	0.471684	0.00251303	0.0290358	0.130485	0.304962
chr23	masp2	1157	1572	1560	1329	1219	1131	882	825	1211.14	1436.77	985.511	0.685923	-0.543881	0.00251699	0.0290578	0.155357	0.906444
chr12	rhoq	2620	3723	2892	2650	2324	2324	1998	2296	2600.09	3030.53	2169.66	0.715934	-0.482102	0.00252647	0.0291433	0.140697	0.315528
chr8	prok1	253	284	211	323	146	139	216	156	218.465	278.555	158.374	0.568555	-0.814629	0.00254547	0.0293385	1.18286	0.250325
chr6	eya2	4539	5952	4998	4495	6728	6591	8149	7489	6056.21	5114.32	6998.1	1.36833	0.452421	0.00256257	0.0295114	0.0685784	0.346574
chr4	cyb5r3	2487	3830	3333	2302	2520	2453	1882	2145	2605.34	3024.38	2186.29	0.722889	-0.468155	0.00257798	0.0296587	0.610248	0.735556
chr12	si:ch211-215l11.5	48498	65540	57448	49284	43811	44806	33281	40128	47893.9	56403.8	39383.9	0.698249	-0.518187	0.00257957	0.0296587	0.0273383	0.66414
chr4	optn	2844	4181	3244	3187	4603	3859	6382	4800	4080.14	3431.89	4728.39	1.37778	0.462347	0.00259031	0.029758	0.0826717	1.83905
chr10	hmgcs1	4102	6798	5601	6670	4403	4355	4679	4348	5112.62	5919.45	4305.8	0.727398	-0.459183	0.0026006	0.0298519	2.0068	0.0617676
chr9	zgc:158619	3018	3815	4794	4284	3126	2753	3137	3085	3509.14	4093.38	2924.9	0.714544	-0.484906	0.00261059	0.0299421	2.00819	0.00419608
chr22	si:dkey-102c8.6	2428	3024	2424	1945	3800	3290	4162	3207	3001.93	2511.99	3491.87	1.39008	0.475172	0.00261671	0.029988	0.447538	0.497171
chr1	gli1	3656	4951	4870	4240	6048	5327	7667	6649	5363.81	4533.28	6194.34	1.36641	0.450395	0.00263702	0.0301962	0.117532	0.820028
chr21	tnfrsfa	2048	3348	2743	2348	3725	3207	4585	3891	3186.43	2657.91	3714.95	1.3977	0.48305	0.0026397	0.0302023	0.107895	0.650098
chr10	skiv2l2	5596	7799	7037	6010	9465	7908	10934	9900	7981.06	6749.25	9212.87	1.36502	0.448923	0.00265474	0.0303347	0.00935601	0.48964
chr16	try	638811	766345	745715	590273	443576	339723	575786	501970	575348	703133	447562	0.636525	-0.651711	0.00265557	0.0303347	0.223489	0.444721
chr13	mcmbp	2329	3966	3453	2756	4731	3928	5229	4387	3785.63	3162.3	4408.96	1.39423	0.479464	0.00265944	0.0303542	0.237957	0.346289
chr20	bmp2b	1548	2510	2455	2045	3040	2785	3601	3231	2614.99	2173.87	3056.1	1.40583	0.491423	0.00268675	0.0306411	0.324295	0.283492
chr9	si:dkey-91i10.3	2051	2542	1977	1617	1670	1388	1525	1482	1780.35	2094.69	1466.01	0.699872	-0.514837	0.00268944	0.030647	0.882565	0.0581359
chr16	zgc:172086	1940	2705	1918	2161	1806	1683	1534	1462	1903.04	2233.68	1572.39	0.703944	-0.506468	0.00270286	0.0307751	0.5467	0.33381
chr7	cyp2x12	252	201	189	132	84	123	93	155	156.239	201.776	110.702	0.548637	-0.866076	0.00275296	0.0313202	1.92796	0.53732
chr5	gcnt4a	1155	1878	1838	1732	2165	2211	2880	2606	2032.38	1682.27	2382.48	1.41623	0.502054	0.00275905	0.0313642	0.512852	0.658742
chr23	zgc:65788	1965	3083	3042	2079	2326	2177	1588	1532	2213.97	2574.75	1853.18	0.719752	-0.474429	0.0027776	0.0315496	0.702372	1.4814
chr20	si:dkey-30j22.11	11747	16474	12435	10644	11043	10099	9076	9343	11327.5	13064.7	9590.28	0.734063	-0.446025	0.00277996	0.031551	0.488852	0.390564
chr18	zgc:171494	487	602	646	587	379	330	468	390	487.517	597.151	377.884	0.632811	-0.660154	0.00281278	0.0318978	0.328226	0.145953
chr3	zgc:91874	3062	4294	3572	3061	2796	2680	2566	2584	3070.9	3566.71	2575.09	0.721979	-0.469972	0.0028164	0.0319132	0.0635045	0.141046
chr24	ahrra	293	304	231	1730	263	205	530	749	555.726	693.077	418.374	0.603647	-0.728222	0.00282993	0.0320407	45.7856	4.02342
chr1	f10	9518	12691	11555	10972	9144	7747	9634	8045	9906.6	11465.2	8347.97	0.728112	-0.457768	0.00285659	0.0323166	0.169915	0.148133
chr8	ren	129	195	109	113	228	206	285	287	190.628	138.62	242.636	1.75037	0.807664	0.00286805	0.0324001	0.258207	0.327093
chr19	zgc:73075	56741	69195	64777	51942	53621	48720	33956	41928	52751.7	62199.5	43304	0.696211	-0.522403	0.00286857	0.0324001	0.26767	1.05716
chr5	loxl2b	3489	5749	5523	4432	6716	6609	7383	7017	5787.79	4867.14	6708.43	1.37831	0.462901	0.00287791	0.0324796	0.352484	0.097401
chr17	papss2a	13239	16779	13120	10885	11265	11039	9981	9385	11961	13813.1	10109	0.731841	-0.450397	0.00289239	0.0326169	0.8644	0.446091
chr6	LOC100500728	383	605	430	299	742	688	662	707	555.505	433.024	677.986	1.5657	0.646807	0.00290134	0.0326916	0.415823	0.131352
chr14	zgc:56330	22318	29616	21585	18285	33851	31671	35758	34792	28163.8	23420.4	32907.3	1.40507	0.490641	0.00291048	0.0327685	0.472639	0.0242187
chr13	slc2a15a	812	1046	896	687	629	581	553	650	731.513	878.64	584.385	0.665102	-0.588352	0.00293471	0.0330149	0.319194	0.107023
chr4	zgc:123180	2264	3516	3243	3292	3767	3198	5645	5335	3730.3	3145.21	4315.39	1.37205	0.456333	0.00294022	0.0330505	0.502586	3.09283
chr19	ncaldb	8136	10338	8470	7683	7419	6833	6253	6300	7684.78	8872.19	6497.38	0.73233	-0.449434	0.00295739	0.033217	0.310981	0.344082
chr16	si:ch211-154o6.6	1173	2073	1470	1504	2592	2119	2287	2297	1910.95	1575.13	2246.77	1.42641	0.512387	0.0029893	0.0335488	0.304731	0.173306
chr11	chchd4	482	857	743	539	1074	959	1110	981	828.658	660.37	996.946	1.50968	0.594241	0.00300406	0.0336716	0.251989	0.0599641
chr20	sesn1	113810	129561	109185	84770	84507	77795	78660	73042	94155.4	112272	76038.5	0.67727	-0.562197	0.00300503	0.0336716	1.06349	0.0961461
chr23	ebp	407	764	582	726	415	359	452	464	519.362	630.792	407.932	0.646698	-0.628836	0.00301539	0.0337609	1.40299	0.0774089
chr15	slc1a5	467	656	481	493	854	599	1161	743	670.928	535.862	805.993	1.50411	0.588905	0.00302111	0.0337981	0.0967566	1.99918
chr16	fbl	8352	13848	11194	9437	16822	14058	16967	14018	12893.6	10843.9	14943.3	1.37803	0.46261	0.00304505	0.0340389	0.153783	0.355267
chr13	hps1	705	1356	1150	753	1363	1456	1638	1611	1231.05	993.37	1468.74	1.47854	0.564174	0.00306201	0.0342014	0.604912	0.302712
chr5	foxn4	2262	3156	3153	3081	4096	3613	4670	4596	3541.93	2986.83	4097.03	1.3717	0.45596	0.00306604	0.0342193	0.429499	0.354899
chr20	si:dkey-5g7.3	1949	2907	2479	2138	1809	1546	1842	1908	2063.32	2410.72	1715.92	0.711785	-0.490487	0.00306925	0.0342279	0.0289639	0.0661742
chr25	pth1a	32	48	59	74	103	124	76	144	81.9223	55.0051	108.839	1.97872	0.984564	0.00308393	0.0343645	0.502886	0.932736
chr1	sc4mol	2662	3349	2816	3144	2299	2038	2387	2348	2637.53	3082.91	2192.16	0.71107	-0.491937	0.00308897	0.0343935	0.653031	0.017208
chr16	LOC559008	6050	8521	6144	5729	5818	4594	4943	5126	5845.38	6741.55	4949.2	0.734134	-0.445885	0.00317798	0.0353566	0.509427	0.187428
chr8	gadd45g	6330	7672	5761	5201	9258	7329	10252	9019	7523.03	6403.1	8642.95	1.34981	0.432752	0.00318091	0.0353613	0.643235	0.491329
chr10	nrarpa	5309	7643	6958	6394	9317	9252	9033	10174	7934.8	6717.81	9151.79	1.36232	0.446063	0.00318565	0.0353861	0.0884676	0.318766
chr5	zgc:66350	1551	2027	1728	1316	1267	1331	1030	1251	1437.59	1689.59	1185.59	0.701701	-0.511072	0.00319199	0.0354285	0.401205	0.492169
chr2	cyp8b3	56	89	39	45	35	37	16	18	41.9352	57.9268	25.9435	0.447866	-1.15886	0.00319449	0.0354285	0.619801	0.428429
chr13	galm	1794	2512	2223	1996	1664	1576	1482	1649	1860.59	2177.49	1543.69	0.708932	-0.496281	0.00321101	0.0355837	0.0163597	0.133636
chr20	zgc:112104	4505	6552	5064	4503	7777	6421	8095	7364	6204.24	5250.37	7158.1	1.36335	0.447157	0.00321697	0.0356217	0.102891	0.153201
chr16	epb41	1109	2097	1694	1421	2456	2287	2444	2226	1935.52	1592.82	2278.21	1.4303	0.516321	0.00322703	0.035705	0.35548	0.10874
chr19	col11a2	28184	47322	40473	35584	29659	30102	26646	27354	33016.3	38426.8	27605.8	0.718399	-0.477144	0.00324337	0.0358576	0.327819	0.285409
chr22	si:dkey-236e20.2	553	812	500	412	512	377	210	445	475.732	576.934	374.531	0.649175	-0.623321	0.00325094	0.0359132	1.17172	1.42294
chr25	eif3ja	4221	5888	5053	4572	6899	6256	7304	7927	5949.57	5040.25	6858.89	1.36082	0.444481	0.0032546	0.0359255	0.00543316	0.333576
chr13	zgc:110784	682	876	764	588	569	544	396	512	617.135	743.313	490.957	0.660499	-0.598372	0.00326399	0.0360009	0.250755	0.467936
chr5	mettl11a	3173	4334	3644	3050	5442	4619	5466	5009	4292.1	3623.16	4961.05	1.36926	0.453398	0.00327153	0.0360488	0.0687663	0.0693243
chr24	rrs1	1744	2811	2426	2198	2985	2598	3909	3956	2786.12	2332.49	3239.75	1.38897	0.474012	0.00327345	0.0360488	0.13522	1.56372
chr21	si:rp71-1p14.10	2266	3515	2863	2400	3945	3907	4195	4034	3347.95	2802.93	3892.97	1.38889	0.473934	0.0032844	0.0361412	0.0717383	0.0838376
chr18	pepd	14290	20452	18333	16063	14317	11350	15943	11694	15244.7	17638.5	12850.9	0.728572	-0.456856	0.00329399	0.0361524	0.0326173	0.519513
chr4	kiss2	30	44	38	41	17	16	20	10	27.2039	39.1712	15.2366	0.388974	-1.36226	0.00329538	0.0361524	0.0733593	0.0896387
chr4	slc38a4	22860	28018	22112	19484	18441	17087	17196	17985	20413.3	23707.3	17119.2	0.72211	-0.46971	0.00329639	0.0361524	0.734015	0.0612728
chr5	imp4	1078	1621	1322	1068	2004	1789	1909	1953	1571.89	1292.09	1851.68	1.43309	0.519128	0.00329783	0.0361524	0.0797148	0.0318705
chr22	si:dkey-19f23.2	665	842	743	619	493	530	457	511	608.93	734.477	483.383	0.658133	-0.603549	0.00329855	0.0361524	0.120774	0.181035
chr16	hacl1	1988	2786	2575	2249	1927	1719	1726	1849	2099.49	2451.25	1747.72	0.71299	-0.488047	0.0033008	0.0361524	0.0548505	0.0748933
chr5	hspb8	2551	3708	2738	2438	3901	4202	3347	5175	3472.48	2909.54	4035.42	1.38696	0.471927	0.00330741	0.0361966	0.195371	2.23206
chr18	plcg2	906	1328	1286	935	941	812	828	620	953.536	1132.02	775.055	0.684668	-0.546524	0.00331062	0.0362037	0.259709	0.519266
chr15	hif1al	50336	61871	42799	34644	75091	66160	75742	70587	58999.8	48484.7	69514.9	1.43375	0.519795	0.00332124	0.0362916	0.963822	0.0202217
chr19	si:ch211-203l9.3	3482	4705	4744	4564	3284	2780	3515	3875	3867.37	4488.28	3246.47	0.723322	-0.467291	0.00332872	0.0363452	0.688497	0.344108
chr17	zgc:77799	324	358	410	639	763	647	688	700	564.717	452.833	676.601	1.49415	0.579325	0.00333705	0.0364079	2.25252	0.0671202
chr5	capns1a	15318	19448	16634	13955	13445	14155	11926	10929	14493	16726.8	12259.1	0.732904	-0.448305	0.00334277	0.0364421	0.299041	0.788564
chr7	slc39a1	1042	1629	1431	1109	1913	1591	2335	1984	1603.22	1321.21	1885.22	1.42689	0.512876	0.00335662	0.0365437	0.101068	0.607371
chr5	ugt2a1	2119	2924	2451	2244	2127	1689	1639	1881	2131.25	2488.14	1774.36	0.713127	-0.48777	0.00335727	0.0365437	0.0271631	0.311453
chr9	slc25a6	3251	4330	3883	3277	3176	2696	2866	2548	3248.93	3767.86	2730	0.724548	-0.464846	0.00338183	0.0367827	0.0479481	0.212183
chr21	hpse	1418	1745	1347	1028	2248	2166	2016	1851	1711.81	1415.53	2008.09	1.41861	0.504478	0.00338804	0.0368055	0.657207	0.571528
chr11	agpat2	8989	11594	10786	8978	7870	7763	7718	8025	8963.76	10326.5	7601.04	0.736072	-0.44208	0.00338915	0.0368055	0.109509	0.0908824
chr22	zgc:153675	857	1317	1342	1415	921	736	1001	916	1062.31	1262.9	861.714	0.682329	-0.551461	0.00343789	0.037306	1.47989	0.120763
chr6	ddx27	9031	11170	10061	8746	13341	10427	17172	15069	11740.4	10005.9	13475	1.3467	0.429429	0.0035043	0.0379974	0.11185	1.63909
chr21	gsdf	274	357	225	209	499	392	520	389	353.091	271.978	434.203	1.59646	0.674876	0.00350798	0.0379991	0.396871	0.360726
chr8	zgc:194007	51	74	34	46	104	64	162	101	77.7109	52.2823	103.139	1.97274	0.980202	0.00350985	0.0379991	0.239265	1.28237
chr11	zgc:56565	67	107	123	80	67	59	30	42	71.8528	95.4716	48.2341	0.505219	-0.985018	0.00352074	0.0380877	0.345648	0.429764
chr21	cplx4a	7395	9500	8814	7688	6902	6291	5402	7400	7428.2	8557.07	6299.33	0.736155	-0.441918	0.00352977	0.0381235	0.0914289	0.656765
chr23	sars	11453	17068	12734	11355	19393	16911	21070	18562	15856.7	13375.1	18338.2	1.37107	0.455303	0.00353181	0.0381235	0.16011	0.143292
chr13	def	1938	2866	2305	2321	3450	2820	3772	3724	2863.41	2407.13	3319.7	1.37911	0.463741	0.00353215	0.0381235	0.103919	0.393745
chr14	zgc:162941	9	6	11	8	35	40	16	17	17.7024	8.9172	26.4875	2.97039	1.57065	0.00355148	0.0382906	0.074426	1.05518
chr24	cnn3a	7463	11211	9116	7106	12303	11038	13962	12699	10464	8853.43	12074.5	1.36383	0.447659	0.00355307	0.0382906	0.187907	0.199455
chr4	socs2	3070	4462	3789	3528	2885	2708	3321	2477	3271.18	3788.73	2753.63	0.726795	-0.460379	0.00358127	0.038565	0.0503396	0.346881
chr17	egln3	232	512	254	211	234	246	117	171	243.817	300.069	187.564	0.625071	-0.677909	0.00360234	0.0387623	1.89301	1.05085
chr9	hnrnpa3	1695	3071	2251	2216	1822	1841	1644	1652	2011.9	2335.24	1688.57	0.723083	-0.467767	0.00363455	0.0390624	0.600876	0.275668
chr8	gpd1a	4495	5487	5031	3931	3715	3175	4193	3561	4193.17	4852.48	3533.85	0.728257	-0.45748	0.00363832	0.0390624	0.443242	0.167656
chr9	crygm2f	2247	3017	2284	2281	3237	3084	3747	4249	2987.09	2515.72	3458.46	1.37474	0.459159	0.00363854	0.0390624	0.169574	0.898756
chr14	zgc:113342	278	343	345	384	528	472	581	643	442.784	348.582	536.986	1.54049	0.623387	0.00370088	0.0397014	0.337529	0.31017
chr1	polr1e	1762	2652	1918	1448	3197	2462	3072	2691	2362.85	1969.63	2756.07	1.39928	0.484689	0.00371173	0.0397875	0.537901	0.316968
chr1	b4galt1	897	1278	1046	732	799	684	562	788	844.726	1002.99	686.463	0.684418	-0.547051	0.00372882	0.0399403	0.56175	0.45357
chr13	sncb	16907	23219	23888	26535	16312	12886	20042	20359	20028.8	23305	16752.6	0.718841	-0.476256	0.00373553	0.0399818	2.18605	0.851808
chr9	tas2r3	6	15	15	2	0	3	4	0	5.47709	9.23858	1.7156	0.185699	-2.42896	0.00378706	0.0405026	0.653	0.23121
chr18	LOC792049	2102	3050	2307	2279	1892	1783	1809	1883	2133.99	2484.31	1783.68	0.717979	-0.477987	0.00379436	0.0405499	0.176873	0.0443081
chr6	lrrc15	250	647	474	306	763	723	580	644	536.339	414.804	657.873	1.58599	0.66538	0.00382423	0.0408381	1.0009	0.680057
chr3	zgc:92878	2485	3936	3701	3406	4500	3930	5676	5384	4071.72	3445.35	4698.1	1.36361	0.447428	0.00385539	0.0411397	0.338347	0.969243
chr3	pvalb5	5884	7116	5798	4262	5538	5203	3582	3606	5129.23	5897.34	4361.12	0.739507	-0.435365	0.00386293	0.0411776	1.5262	2.13637
chr20	mir133b	23	53	15	20	11	16	8	6	18.7697	27.4695	10.07	0.366588	-1.44777	0.00386478	0.0411776	0.932579	0.223236
chr19	gngt1	4606	6342	5218	3945	4824	4241	2881	3650	4453.38	5117.77	3788.98	0.740357	-0.433706	0.00387968	0.0413051	0.548291	1.68966
chr5	mthfd2	539	895	723	778	1070	811	1457	1198	918.831	747.482	1090.18	1.45847	0.544457	0.00389102	0.0413838	0.28955	1.47389
chr3	kcnc3a	9092	12077	10611	10924	8291	7007	8485	9563	9505.59	10961.4	8049.82	0.734382	-0.445398	0.00389294	0.0413838	0.394462	0.317456
chr19	fam63a	4936	6791	5337	4882	8123	6323	9254	7641	6577.01	5603.66	7550.36	1.3474	0.430176	0.00391698	0.0416079	0.103071	0.74296
chr16	zgc:123285	2917	4117	3277	3124	4436	4287	6095	4521	4048.91	3430.66	4667.17	1.36043	0.444062	0.00392224	0.0416324	0.0529781	1.23056
chr18	ttc36	2445	3559	2733	2612	2242	2123	2096	2195	2494.94	2893.4	2096.49	0.724578	-0.464786	0.00393073	0.0416912	0.133934	0.0739898
chr5	cyp1d1	4011	5845	4569	3413	3514	3689	3263	3340	3938.19	4525.21	3351.17	0.740555	-0.433321	0.00394427	0.0418034	0.725525	0.346207
chr23	krt18	54394	78938	62923	59685	93515	75574	120648	100250	79579.9	65280	93879.9	1.43811	0.524176	0.00394902	0.0418222	0.0304048	1.00969
chr8	si:dkey-190g11.3	268	294	250	182	201	166	129	124	202.891	255.346	150.437	0.589149	-0.763294	0.00396661	0.041977	0.684861	0.433114
chr9	acmsd	1745	2396	2089	1648	1709	1506	1298	1399	1720.56	2007.88	1433.24	0.713807	-0.486395	0.00402572	0.0425705	0.144013	0.427928
chr25	phlda2	1061	2259	2522	2407	2666	2722	3527	3130	2501.01	2091.85	2910.17	1.39119	0.476321	0.00403525	0.0426182	2.49034	0.639578
chr6	ssb	3570	6278	4779	4345	7025	6028	7011	7049	5673.78	4797.17	6550.4	1.36547	0.4494	0.00403627	0.0426182	0.272973	0.0512263
chr5	pes	6600	9271	7863	7265	11337	8495	12673	11685	9278.77	7917.89	10639.7	1.34375	0.426264	0.00404337	0.0426611	0.0146207	0.858847
chr19	zgc:77724	1614	2063	2009	1814	2349	1898	3462	3287	2283.58	1924.38	2642.78	1.37331	0.457661	0.00404746	0.0426724	0.0993103	2.89862
chr5	gsnb	3543	4810	3735	2648	3276	3208	2602	2269	3252.26	3745.6	2758.92	0.736578	-0.44109	0.00406649	0.042841	1.28853	1.18995
chr14	zgc:174917	408	2136	1928	341	1994	1993	2320	911	1447.48	1146.21	1748.76	1.52569	0.609461	0.00411227	0.0432909	10.5701	5.38453
chr12	pmp22b	17965	25277	21080	18170	16217	17949	12924	16697	18275	21033.1	15517	0.737739	-0.438817	0.00413213	0.0434676	0.0503318	0.986894
chr22	si:dkeyp-87e7.3	1323	1738	1205	1070	1155	1129	940	694	1157.23	1362.4	952.055	0.698807	-0.517033	0.00413892	0.0434773	0.89952	1.19128
chr7	zgc:158350	9976	14940	14411	13780	18165	16807	20156	21140	15997.3	13568	18426.6	1.35809	0.441579	0.00413923	0.0434773	0.401061	0.343776
chr12	lipf	3901	5068	4369	3697	3560	3322	3303	3005	3776.07	4356.95	3195.2	0.733357	-0.447412	0.00414682	0.0435246	0.159926	0.213842
chr7	rcor2	2127	2943	2854	2603	4093	3507	3884	3744	3187.64	2693.89	3681.4	1.36657	0.450561	0.00415275	0.0435545	0.152609	0.0568761
chr12	eif2ak1	1995	3010	2299	1964	3353	3156	3534	3418	2804.76	2353.64	3255.87	1.38334	0.468152	0.00416836	0.0436857	0.136059	0.0221407
chr10	minal	6589	8816	9281	9973	10895	8186	14782	15535	10395.7	8922.84	11868.6	1.33013	0.411572	0.00417994	0.0437745	1.14408	3.74317
chr13	elovl6l	4498	5509	4642	3875	5993	5992	7413	7037	5567.88	4746.91	6388.86	1.3459	0.42857	0.00422301	0.0441746	0.310708	0.468606
chr19	mllt11	16730	20028	16332	13575	13996	14372	10562	12919	14849.1	17093.9	12604.4	0.737365	-0.439548	0.00422731	0.0441746	0.926438	0.935128
chr21	nop16	1472	2236	2158	2172	2650	2305	3446	3328	2440.66	2055.27	2826.04	1.37502	0.459451	0.00422754	0.0441746	0.536536	1.19802
chr23	cyp2aa12	4497	5957	4318	3990	3913	3640	3590	3432	4162.58	4794.65	3530.52	0.736346	-0.441544	0.00423125	0.0441805	0.71216	0.159636
chr10	etf1	15871	25856	20909	18645	29977	24917	33704	29661	24571	20618.6	28523.4	1.38338	0.468198	0.00424155	0.0442553	0.101176	0.328952
chr6	zgc:171802	114	753	408	147	663	536	648	478	448.735	335.904	561.566	1.67181	0.741407	0.00426519	0.044469	5.54601	0.50761
chr17	kif11	2112	3784	3430	3103	5032	4679	3897	4276	3744.39	3149.75	4339.04	1.37758	0.462139	0.00426996	0.0444859	0.539073	1.02079
chr13	inaa	5424	6075	6232	5706	5235	4588	3849	4623	5241.36	6047.72	4435	0.733334	-0.447457	0.00428084	0.0445662	0.58951	0.597268
chr23	sgk2a	1795	2686	2274	1702	1583	1689	1493	1619	1847.35	2145.19	1549.52	0.722322	-0.469286	0.00429016	0.0446304	0.293788	0.260037
chr16	tmod4	40226	52618	48647	45185	34120	31687	36357	38331	40911.6	47861	33962.1	0.7096	-0.494923	0.00432467	0.0448972	0.119132	0.0852934
chr22	eef2a.1	1054	2108	1561	1171	2724	1765	2068	2160	1788.82	1476.11	2101.54	1.4237	0.509647	0.00432513	0.0448972	0.650567	1.118
chr25	ldhd	2186	3162	2886	2528	2272	2089	1901	1955	2368.45	2745.15	1991.74	0.725551	-0.462852	0.00432537	0.0448972	0.0703176	0.274965
chr9	lect1	8479	11970	11942	10034	8274	8100	7961	8918	9443.61	10832.5	8054.71	0.743568	-0.427463	0.00433499	0.044964	0.306355	0.153044
chr12	zgc:92749	567	639	648	569	448	306	505	419	513.967	624.509	403.426	0.645989	-0.63042	0.00435014	0.045088	0.246845	0.32229
chr7	zgc:162297	255	407	382	288	259	226	195	186	273.775	337.557	209.993	0.622094	-0.684794	0.00437513	0.0453136	0.169954	0.255286
chr4	slc26a3	59	126	265	35	264	274	304	43	167.124	119.4	214.847	1.79939	0.847504	0.00441854	0.0457102	4.15394	5.17425
chr25	uevld	729	1270	809	726	1336	1371	1544	1120	1095.82	890.986	1300.66	1.45979	0.545765	0.0044199	0.0457102	0.428415	0.712974
chr12	zgc:163073	973	1768	1013	725	1778	1831	1477	1625	1375.18	1120.13	1630.22	1.45538	0.541399	0.00442776	0.0457309	1.48809	0.833918
chr19	zgc:172191	378	603	450	331	705	724	687	698	563.651	444.953	682.348	1.53353	0.616854	0.0044284	0.0457309	0.243642	0.172214
chr3	cyp3c1l2	4182	5435	3644	2797	3833	3656	2277	2680	3559.84	4089.89	3029.79	0.740802	-0.432841	0.00444632	0.0458824	2.56547	2.21909
chr13	LOC100148281	1552	2058	1606	1517	2508	2028	2788	2557	2052.49	1722.73	2382.25	1.38283	0.467624	0.00445016	0.0458884	0.123824	0.344998
chr3	mrpl12	4558	6930	6560	6372	7585	6556	10606	9946	7294.18	6236.6	8351.76	1.33915	0.421321	0.00446623	0.0459355	0.442576	2.15296
chr7	si:ch211-282j17.3	2	0	1	0	7	4	3	13	3.67589	0.845925	6.50585	7.69082	2.94314	0.00446782	0.0459355	0.137384	0.585261
chr18	maf	3548	5308	4478	4003	3435	3106	3420	3507	3835.64	4414.41	3256.87	0.737782	-0.438733	0.0044689	0.0459355	0.0378675	0.0157486
chr19	ntla	1718	2439	2386	2408	3096	2735	3559	3591	2713.5	2294.32	3132.68	1.3654	0.449327	0.00447024	0.0459355	0.46845	0.445604
chr3	clpp	3387	4820	4270	4048	5740	4578	7555	5713	4949.75	4223.63	5675.87	1.34384	0.426358	0.00447102	0.0459355	0.0794124	1.67196
chr7	zgc:136860	2296	3306	3035	2738	3774	3149	5273	4177	3422.15	2904.14	3940.15	1.35674	0.440143	0.00448657	0.0460327	0.071211	1.79332
chr6	shq1	1354	2072	1769	1696	2443	2147	2827	2681	2096.58	1756.34	2436.82	1.38745	0.472432	0.00448701	0.0460327	0.103838	0.309852
chr17	bmp2a	688	1080	1077	909	1353	1274	1533	1518	1163.63	955.158	1372.1	1.43652	0.522576	0.00449703	0.0461019	0.238242	0.153513
chr20	rpf2	8059	10374	9219	9625	12418	9255	17745	13604	11158.8	9583.54	12734.1	1.32875	0.410067	0.00450975	0.0461987	0.275457	3.07652
chr3	psmd11a	4558	6464	5229	4535	7643	5941	9144	6823	6206.5	5296.99	7116	1.3434	0.425892	0.00451397	0.0462083	0.0606221	1.23849
chr4	itih2	15012	21394	16693	14851	14679	13808	11131	13356	15084.8	17314.5	12855.1	0.742451	-0.429632	0.00452254	0.0462625	0.175598	0.625774
chr4	zgc:171553	3516	5323	4565	4526	5949	4836	9046	5715	5357.95	4575.57	6140.34	1.34198	0.424367	0.00453458	0.046352	0.194288	3.72283
chr13	rrp12	20047	25511	19775	17470	30692	22841	35426	31261	25063	21191.9	28934	1.36533	0.449252	0.00455053	0.0464814	0.311792	0.933268
chr18	si:ch211-244h7.8	688	898	694	549	461	507	471	552	602.319	721.712	482.927	0.669141	-0.579619	0.00456073	0.0465518	0.515855	0.183154
chr6	zgc:56005	4401	6808	5632	4482	4681	3617	4439	3919	4713.52	5407.27	4019.78	0.743403	-0.427784	0.00456784	0.0465907	0.22474	0.194649
chr8	mhc2dab	81	129	137	102	79	48	50	72	86.9905	113.949	60.0323	0.526836	-0.924573	0.00458349	0.0467165	0.211415	0.210812
chr18	zgc:56622	571	773	643	650	531	487	447	380	561.529	675.673	447.385	0.662132	-0.594809	0.00462522	0.0471077	0.109148	0.341336
chr17	ccbe1	294	453	338	312	523	523	712	513	451.741	354.972	548.51	1.54522	0.627815	0.00463156	0.0471383	0.0502147	0.603411
chr21	bhmt	269929	378537	367128	365968	228011	215165	251708	282278	295133	354121	236145	0.666847	-0.584572	0.00464478	0.0472233	0.488034	0.173732
chr10	si:ch211-237l4.6	1365	1839	1498	1413	1249	1184	1004	1115	1334.33	1564.35	1104.31	0.705925	-0.502413	0.00464661	0.0472233	0.0834207	0.313108
chr9	si:ch211-194d6.3	412	640	517	378	906	681	888	601	617.329	492.632	742.027	1.50625	0.590963	0.00468765	0.047592	0.160327	0.930419
chr2	tmie	694	967	777	723	588	541	591	528	675.574	807.234	543.914	0.673799	-0.569609	0.00468965	0.047592	0.0486149	0.0362263
chr20	si:dkeyp-93d12.1	948	1361	1557	1593	1927	1689	1957	2498	1675.66	1402.14	1949.18	1.39014	0.475234	0.00469451	0.0476071	1.17474	1.05939
chr2	stam	6300	9417	7598	6946	10419	9308	12445	10738	9030.31	7704.69	10355.9	1.34411	0.426649	0.00471131	0.047743	0.0351115	0.424469
chr15	cryba1a	3208	4325	3732	3821	2713	2446	3446	3093	3345.15	3868.89	2821.4	0.729253	-0.455509	0.00475081	0.0481088	0.290957	0.390715
chr21	zgc:55815	8946	13069	13535	13329	8811	7945	10824	10797	10888.5	12519.1	9257.83	0.739497	-0.435383	0.00476939	0.0482623	1.46593	0.482212
chr23	acvrl1	3159	4913	4209	3495	5248	5285	6206	5739	4721.03	4005.42	5436.64	1.35732	0.440761	0.00478053	0.0483403	0.0687032	0.24778
chr6	st6gal2-r	690	870	780	716	1180	1025	1255	1207	955.605	784.148	1127.06	1.43731	0.523369	0.00480039	0.0485063	0.0448493	0.0599686
chr15	zgc:153766	893	1301	1065	889	1424	1205	1968	1627	1276.75	1055.24	1498.26	1.41982	0.50571	0.00482859	0.0487563	0.0444181	1.23247
chr16	zgc:114181	6663	9758	9245	8126	6119	6314	7281	6877	7527.04	8620.55	6433.54	0.746303	-0.422167	0.00485802	0.0490184	0.24513	0.171295
chr8	hsd17b3	88	140	119	83	204	141	221	227	149.693	108.663	190.723	1.75519	0.811624	0.00486339	0.0490374	0.0741943	0.416999
chr9	igfbp5a	15524	22100	17726	16284	13615	14126	12728	15455	15917.7	18272.8	13562.7	0.742233	-0.430056	0.00487711	0.0491224	0.0697368	0.374829
chr7	zgc:172260	118	162	155	79	179	124	347	277	175.905	130.076	221.733	1.70465	0.769473	0.00487878	0.0491224	0.323479	2.78219
chr22	zgc:92745	3950	5396	6126	3754	6084	4445	9381	7378	5717.63	4888.84	6546.42	1.33906	0.421216	0.00489893	0.04929	0.859236	4.31998
chr3	zgc:173593	339	459	345	283	447	546	630	685	461.048	363.371	558.726	1.53762	0.620699	0.00491722	0.0494388	0.173876	0.879703
chr25	LOC570474	108	131	120	166	218	154	279	291	181.229	136.199	226.26	1.66125	0.73227	0.00493054	0.0495373	0.435263	0.978656
chr6	zgc:194658	147	189	112	96	119	92	50	53	107.559	138.729	76.3896	0.550639	-0.860822	0.00493417	0.0495385	0.835164	0.881564
chr3	hsd3b7	4703	6595	6051	5506	4915	4551	4435	4019	5091.77	5841.7	4341.85	0.743251	-0.428078	0.0049467	0.0496116	0.11205	0.309946
chr3	atf4b2	20936	31127	27861	26362	36343	31711	43230	44087	32299.1	27126.3	37472	1.38139	0.466122	0.00494849	0.0496116	0.12094	0.733949
chr7	traf6	2199	3082	2788	2560	3746	3394	4555	3582	3202.31	2716.89	3687.73	1.35733	0.440775	0.00497165	0.0498084	0.0478406	0.557956
chr16	trmt11	843	938	776	765	1271	1105	1351	1313	1037.21	857.283	1217.14	1.41977	0.505654	0.00498118	0.0498684	0.325209	0.0673264
chr9	fam46c	5520	8368	6576	5736	5591	5277	4719	5010	5826.03	6657.87	4994.19	0.750118	-0.414811	0.00498873	0.0499085	0.143457	0.329579
chr5	zgc:100933	5746	7471	6006	4891	5228	4829	4206	4673	5374.95	6158.45	4591.46	0.745554	-0.423615	0.0050262	0.0502372	0.585379	0.406771
chr3	ddx5	44060	64164	57864	61571	85826	69669	99385	86938	70349.9	58315.5	82384.3	1.41273	0.49849	0.00503161	0.0502372	0.341679	0.439181
chr17	wdr43	21817	27514	23566	21028	33406	25820	42485	34801	28459.6	24075.4	32843.8	1.3642	0.44806	0.00503248	0.0502372	0.0985992	1.32957
chr5	homer1	1803	2391	2006	2013	1570	1261	1599	1802	1804.55	2105.89	1503.2	0.713806	-0.486395	0.00503583	0.0502372	0.167392	0.308503
chr5	zgc:153381	466	751	589	679	456	414	419	448	527.371	634.314	420.428	0.662807	-0.593339	0.00505244	0.0503624	0.588396	0.0312857
chr16	flcn	6621	8155	7496	6342	9925	8354	11924	10275	8548.23	7338.31	9758.15	1.32975	0.41116	0.00505554	0.0503624	0.124647	0.649108
chr23	nr4a1	15994	22695	28500	30418	18443	19562	17301	20281	21738.9	25137.1	18340.7	0.729625	-0.454773	0.00507152	0.050486	4.58824	0.33858
chr20	zgc:123299	21	32	28	27	41	50	78	79	43.6772	27.544	59.8104	2.17145	1.11866	0.0050965	0.0506721	0.0120797	0.66686
chr17	pth2	581	827	649	638	464	532	448	454	574.812	688.297	461.327	0.670244	-0.577241	0.0050974	0.0506721	0.0762021	0.276927
chr6	gpx1b	2392	4307	3118	2553	3015	2534	2045	1963	2716.61	3114.86	2318.35	0.744286	-0.426071	0.00510963	0.0507578	0.768923	1.32943
chr19	sox4a	40492	53996	47111	44231	66798	58140	71447	80203	57180.7	47590.6	66770.8	1.40302	0.48854	0.00512146	0.0508395	0.0305821	0.530581
chr4	pwp1	4418	6251	5428	5045	7455	5693	9043	7740	6302.06	5401.02	7203.11	1.33366	0.415387	0.00513343	0.0509225	0.0298496	1.20725
chr17	odc1	9023	23946	16762	16245	22728	17264	31049	23548	19600.9	16466.9	22735	1.38065	0.465351	0.00515287	0.0510793	1.85885	2.30736
chr22	ahr2	13952	20759	16083	13185	23025	22765	21880	23978	19227	16245.5	22208.5	1.36706	0.451072	0.00517015	0.0512146	0.185751	0.25688
chr22	chaf1a	3884	6544	6019	5792	8455	7336	7999	7661	6631.27	5657.06	7605.49	1.34442	0.426987	0.00518661	0.0513416	0.603968	0.0772773
Zv9_NA986	exorh	1234	1649	1924	1790	1337	1032	1323	1262	1444.7	1694.53	1194.87	0.705132	-0.504034	0.00523702	0.0517762	1.3188	0.101438
chr11	rbm34	1798	2302	1715	1517	2907	2281	2686	2786	2224.34	1875.33	2573.35	1.37222	0.456507	0.00523786	0.0517762	0.39569	0.191955
chr9	esd	4531	6180	5940	4805	4643	4520	3403	4278	4784.87	5478.43	4091.32	0.746805	-0.421197	0.00532767	0.052627	0.117388	0.857567
chr9	crygm5	2160	3154	2301	1866	3509	3090	3240	3805	2853.25	2406.94	3299.56	1.37085	0.455073	0.00534737	0.0527847	0.390742	0.329602
chr9	ccdc80	1811	2634	2702	2144	3339	2962	3571	3504	2799.34	2367.56	3231.13	1.36475	0.448635	0.00535118	0.0527853	0.229213	0.0864414
chr5	lcn15	1100	1478	1296	1014	1100	967	728	813	1061.33	1246.75	875.905	0.70255	-0.509328	0.00535573	0.0527932	0.15771	0.795825
chr2	pgpep1	1412	2044	1818	1631	2208	1903	3075	2866	2090.76	1761.64	2419.87	1.37365	0.45801	0.00536567	0.0528543	0.0258385	1.67878
chr6	zgc:136817	8009	10463	8914	8170	7646	6451	7247	6742	7947.18	9105.85	6788.52	0.745511	-0.423698	0.00539921	0.0531476	0.102863	0.0687815
chr3	cyp2k16	1745	2434	2045	1774	1676	1507	1442	1451	1756.07	2040.4	1471.74	0.721301	-0.471327	0.00542291	0.0533435	0.0308438	0.169775
chr5	arid3a	3753	5642	5079	4574	3619	3409	4027	3883	4232.56	4854.29	3610.84	0.743844	-0.426928	0.00548023	0.0538699	0.16703	0.061758
chr7	LOC565422	169	220	150	173	107	130	121	75	144.049	182.793	105.304	0.57608	-0.795659	0.00551661	0.0541742	0.273005	0.383595
chr19	zgc:77247	21520	24980	23379	21388	30863	23811	40524	36854	27628.2	23501.1	31755.3	1.35122	0.434266	0.00551888	0.0541742	0.187798	1.7871
chr4	calua	1809	3130	2554	2288	3250	3205	3733	3858	2936.37	2476.55	3396.2	1.37134	0.45559	0.00552841	0.05423	0.213314	0.327213
chr25	irf7	437	521	444	404	767	646	777	658	576.044	464.132	687.957	1.48224	0.567784	0.00555496	0.0544092	0.11321	0.127725
chr3	farsa	11568	15858	14768	13084	18592	14145	24870	21060	16522.8	14134.6	18911	1.33792	0.419994	0.00555509	0.0544092	0.044505	2.08518
chr12	fscn2	1187	1598	1825	1726	1247	1162	1081	1269	1390.14	1627.36	1152.93	0.708467	-0.497227	0.00555826	0.0544092	1.23675	0.163565
chr20	si:dkey-183n20.15	140	270	261	217	153	119	180	105	179.242	224.292	134.192	0.598293	-0.741075	0.00558362	0.0546124	0.513598	0.320967
chr21	adssl	5742	8970	7602	6602	10982	9233	11083	9459	8595.95	7346.76	9845.13	1.34006	0.422303	0.00558677	0.0546124	0.0645237	0.23584
chr14	nsdhl	669	1043	996	1012	625	607	784	686	801.581	950.48	652.682	0.686686	-0.542277	0.00562616	0.0549469	0.757622	0.143403
chr1	zgc:103570	2685	3437	3492	3021	3947	3055	5952	5038	3780.47	3240.14	4320.79	1.33352	0.415239	0.00563079	0.0549469	0.151193	3.34838
chr17	aldh6a1	99256	122103	108955	93340	79847	69445	83620	79651	92076.5	108654	75499.4	0.694864	-0.525197	0.00563268	0.0549469	0.184235	0.0184809
chr15	tsku	4743	7596	5691	4747	4639	4866	4172	4269	5062.07	5766.38	4357.77	0.75572	-0.404076	0.00564458	0.0550249	0.429734	0.478183
chr25	tnnt3a	17610	23162	21505	23582	17177	14860	15794	19204	19149.3	22093.3	16205.4	0.733496	-0.447138	0.00568363	0.0553672	0.999847	0.292646
chr9	crygm2d5	3479	5021	5046	5354	4199	3175	3944	3519	4214.7	4849.69	3579.71	0.738131	-0.438052	0.00570311	0.0555053	1.6791	0.213795
chr3	gys1	41046	51317	46991	40692	34570	29452	36271	36799	39632.3	46167.4	33097.2	0.716897	-0.480162	0.00570568	0.0555053	0.125229	0.084688
chr3	syt5a	3643	4495	3644	3156	3394	3136	2594	2532	3328.61	3828.19	2829.03	0.739001	-0.436351	0.00571348	0.0555429	0.554024	0.835065
chr22	nfia	5791	7661	7639	6478	9829	8517	9909	10569	8218.05	7057.03	9379.07	1.32904	0.410384	0.00572602	0.0556264	0.120042	0.188874
chr17	lpin1	77223	93679	68911	59688	60632	54513	59363	49633	65488.9	76744.7	54233.1	0.706669	-0.500893	0.00574645	0.0557865	1.14959	0.157691
chr5	ugt2b3	298	476	339	407	262	250	210	297	317.465	387.876	247.054	0.636939	-0.650773	0.00575674	0.0558236	0.443171	0.238402
chr6	bin2b	351	766	584	396	812	758	965	733	656.109	522.643	789.575	1.51073	0.59525	0.0057602	0.0558236	0.666933	0.357037
chr8	LOC561028	104	205	132	120	109	107	50	63	110.599	140.849	80.3493	0.570465	-0.809789	0.00576215	0.0558236	0.339708	0.795412
chr20	cyp46a1	143	202	143	121	264	240	308	252	205.932	154.898	256.966	1.65894	0.730261	0.00576751	0.0558371	0.123837	0.119103
chr17	neurlb	1246	1436	1523	1289	932	886	1220	1063	1201.99	1414.25	989.725	0.699825	-0.514933	0.0057875	0.0559633	0.341901	0.277445
chr22	si:dkey-236e20.6	757	1132	1018	1027	1316	1073	1655	1832	1210	1005.45	1414.54	1.40687	0.492484	0.00578849	0.0559633	0.218666	1.68886
chr9	heg	1718	3118	2573	2170	3352	3189	3736	3464	2870.35	2418.35	3322.34	1.37381	0.458178	0.00579416	0.0559798	0.316934	0.0851983
chr11	ugt1b1	3333	4854	4171	3905	3231	3233	3056	3206	3617.74	4150.38	3085.11	0.743331	-0.427922	0.00580881	0.0560829	0.0762778	0.155289
chr7	cth1	0	1	4	0	4	12	0	16	4.55202	1.19509	7.90895	6.61786	2.72637	0.00583526	0.0562997	0.267454	1.34523
chr14	arl13a	1020	1664	1204	1294	1570	1584	2203	2265	1578.63	1318.05	1839.21	1.39541	0.480685	0.00585114	0.0564143	0.241637	1.40687
chr3	zgc:92161	1897	2572	2182	1504	1598	1463	1760	1400	1788.68	2073.59	1503.76	0.7252	-0.463549	0.00586544	0.0565134	0.762205	0.167336
chr21	zgc:91960	1576	2161	1789	1442	1360	1335	1204	1376	1527.43	1775.84	1279.01	0.720227	-0.473477	0.00588695	0.056682	0.207425	0.189023
chr5	ptgs1	1296	1988	1787	1459	2499	2345	2361	2291	1979.46	1659.19	2299.72	1.38605	0.470976	0.0058963	0.0567333	0.0670364	0.139868
chr4	zgc:174710	2426	3849	2909	2442	2348	2254	2224	2185	2564.12	2945.16	2183.09	0.741247	-0.431973	0.00593473	0.0570641	0.32395	0.100232
chr24	tfr1b	1125	2064	1516	1141	2581	1951	2008	2006	1767.1	1468.61	2065.58	1.40649	0.492096	0.00594087	0.057067	0.50611	0.701521
chr4	pkp2	1140	1490	1436	1344	1869	1696	2191	2177	1651.46	1387.94	1914.98	1.37972	0.464378	0.00594313	0.057067	0.117132	0.367646
chr15	foxo1a	6576	8770	7443	6579	9787	7653	12205	11661	8724.56	7509.06	9940.06	1.32374	0.404623	0.00596874	0.0572739	0.0436654	1.59855
chr3	igf2bp1	11199	16327	13553	12588	10870	9745	11352	10445	11969.1	13686.8	10251.4	0.748999	-0.416964	0.00597495	0.0572945	0.042668	0.0183492
chr15	or128-5	32	51	30	32	11	12	23	17	25.969	36.7827	15.1553	0.412021	-1.27921	0.00602998	0.0577829	0.1314	0.143149
chr8	zgc:195245	381	600	533	443	354	325	253	418	412.105	496.903	327.306	0.658691	-0.602326	0.00604481	0.0578673	0.0856269	0.527437
chr16	zgc:174637	474	640	510	391	440	442	225	287	426.682	513.16	340.205	0.662961	-0.593004	0.0060522	0.0578673	0.333409	1.49309
chr3	ccdc43	1122	1771	1509	1266	2025	1762	2181	2324	1720.17	1438.52	2001.82	1.39159	0.47673	0.00605513	0.0578673	0.0612934	0.330765
chr15	zgc:171951	5	3	0	15	1	2	0	0	3.54567	6.33354	0.757805	0.119649	-3.06311	0.00605521	0.0578673	1.70956	0.115792
chr13	rhd	302	564	470	503	685	533	848	818	580.417	466.824	694.01	1.48666	0.572077	0.00612834	0.0585264	0.450429	0.817722
chr12	ppp4cb	3437	5807	4409	4037	6067	5213	7422	6238	5246.72	4479.96	6013.49	1.34231	0.424717	0.00618787	0.059055	0.200246	0.664992
chr3	zgc:175094	2418	3244	2507	1886	2123	2058	1870	1711	2221.32	2559.74	1882.9	0.735583	-0.443041	0.00619814	0.059113	0.924691	0.416605
chr24	rdh12l	637	1036	723	539	1226	1140	1147	936	908.985	740.125	1077.85	1.4563	0.54231	0.00622577	0.0593364	0.449786	0.54831
chr7	camk2d1	4796	6659	5175	4506	4506	4533	3693	3955	4720.64	5388.62	4052.65	0.752077	-0.411049	0.00624193	0.0594502	0.285398	0.628239
chr10	dgat2	14238	17369	15970	12838	11639	12196	11855	12034	13527.4	15484.4	11570.5	0.747235	-0.420367	0.00625012	0.059488	0.359759	0.166737
chr24	zgc:171977	1	4	6	0	0	0	0	0	1.31271	2.62543	0	0	#NAME?	0.00626832	0.0595914	0.552853	0
chr7	penkb	821	1127	972	860	728	630	682	723	816.827	965.621	668.033	0.691817	-0.531537	0.00626944	0.0595914	0.00717658	0.027187
chr4	zgc:194209	1273	1859	1833	1382	1386	1027	1297	1081	1385.13	1614.57	1155.68	0.71578	-0.482412	0.00628344	0.0596748	0.256908	0.25984
chr8	ddx51	2358	3330	3064	2730	4065	3479	4622	4164	3436.4	2932.75	3940.06	1.34347	0.425964	0.00628699	0.0596748	0.0466548	0.284185
chr6	zgc:158417	195	206	223	240	125	106	137	177	177.852	224.269	131.435	0.586058	-0.770885	0.00629091	0.0596748	0.505778	0.277466
chr1	gstcd	1645	2225	1969	1715	2833	2155	2995	2914	2278.19	1930.7	2625.68	1.35996	0.443563	0.00629619	0.0596847	0.00818316	0.470342
chr5	fabp1a	5383	8810	7415	7185	5741	3915	7565	5621	6402.6	7321.97	5483.22	0.748872	-0.417209	0.00631173	0.0597918	0.474119	1.65107
chr12	cmn	11735	20937	16701	15932	13846	13961	10611	13150	14533	16537.5	12528.5	0.757582	-0.400527	0.00634223	0.0600403	0.658496	0.812234
chr20	rd3	1379	1976	1551	1441	2298	1935	2446	2536	1921.19	1618.58	2223.81	1.37392	0.458303	0.00635157	0.0600884	0.0479917	0.28678
chr10	pip5k1b	2696	3146	2226	1827	2163	2049	1840	1587	2195.05	2536.83	1853.27	0.730544	-0.452957	0.00636112	0.0601384	2.22265	0.638888
chr14	gpx3	821	1613	1103	833	800	750	822	854	937.049	1093.77	780.328	0.71343	-0.487156	0.00636793	0.0601624	1.17779	0.0252289
chr22	ahr1b	4594	5722	5412	4275	4264	4056	3574	3892	4475.12	5121.97	3828.27	0.747422	-0.420005	0.00637252	0.0601655	0.267585	0.337058
chr22	crb1	4918	6295	6477	5532	4995	4006	4723	4654	5195.87	5954.19	4437.55	0.745282	-0.424142	0.00638878	0.0602786	0.312742	0.0755598
chr7	pfdn2	3749	5971	4700	4484	7154	5650	7406	6392	5610.82	4804.97	6416.68	1.33543	0.4173	0.00639592	0.0603056	0.120863	0.327483
chr2	zgc:136870	468	732	754	716	442	430	515	513	570.486	681.721	459.251	0.673664	-0.569899	0.00640374	0.060339	0.75909	0.0790983
chr22	si:dkey-19f23.3	3898	4896	4435	4651	3246	3005	3968	3860	4000.28	4602.31	3398.25	0.738379	-0.437567	0.00641992	0.060451	0.541045	0.327675
chr1	slc27a1b	2822	4655	4311	3515	3131	2571	3396	2906	3387.96	3879.92	2896	0.746407	-0.421965	0.00645718	0.0607613	0.449123	0.159677
chr2	zgc:85976	655	961	1005	1002	1254	980	1596	1581	1115	928.223	1301.77	1.40244	0.487937	0.00648842	0.0609815	0.574828	1.3255
chr23	krt5	963544	1262154	1183696	1146077	763802	836430	779818	801731	970594	1.16916e+06	772033	0.660334	-0.598733	0.00648924	0.0609815	0.170483	0.120235
chr15	usp2a	28335	37485	32530	28972	44973	40291	48850	51192	38667	32577.9	44756.1	1.37382	0.45819	0.00650519	0.0610907	0.0240482	0.261946
chr24	fam69c	1322	1886	1932	1874	2488	2273	2588	2781	2122.74	1796.89	2448.6	1.36269	0.446456	0.00651311	0.0611244	0.490455	0.174349
chr4	elk3	1744	2635	2468	2158	3092	2865	3672	3254	2702.71	2294.13	3111.29	1.3562	0.439568	0.00653196	0.0612605	0.132322	0.26819
chr14	hs3st1	570	779	894	736	918	851	1337	1396	923.319	762.318	1084.32	1.4224	0.508328	0.00654917	0.061381	0.352778	1.83905
chr1	si:ch211-217k17.7	5483	6836	6640	6812	7195	5778	10714	12443	7658.5	6636.91	8680.08	1.30785	0.387196	0.00656765	0.0615133	0.431645	5.99452
chr17	plekhh1	832	1244	1026	851	1418	1218	1550	1688	1211.03	1004.59	1417.46	1.41099	0.496703	0.00657247	0.0615176	0.0411273	0.463073
chr18	nucb2b	2483	3525	3133	2502	2310	1993	2563	2195	2576.18	2965.01	2187.35	0.737721	-0.438853	0.00659603	0.0616971	0.0813036	0.115774
chr23	hnf4a	2233	2728	2223	1684	1811	1585	1755	1674	1959.16	2268.08	1650.25	0.727597	-0.458788	0.00660875	0.0617752	1.00894	0.0170146
chr21	myo5b	8565	10054	8503	7502	6520	6614	7660	6735	7779.28	8897.98	6660.58	0.74855	-0.417829	0.00661663	0.0618078	0.658335	0.155223
chr14	glra1	3941	5074	3982	3503	3657	3037	3068	3219	3680.54	4220.99	3140.1	0.743926	-0.426768	0.00664631	0.062027	0.474248	0.183146
chr2	zgc:85963	37180	47588	40656	36311	32245	26843	35046	30178	35714.6	41432.3	29996.9	0.723999	-0.46594	0.0066489	0.062027	0.137316	0.119455
chr13	znf511	356	523	365	303	641	602	561	646	493.105	392.61	593.601	1.51194	0.596398	0.00666645	0.0621497	0.231382	0.189364
chr13	lingo2	2999	4428	4184	3626	3056	2736	3119	3058	3388.94	3884.55	2893.32	0.744827	-0.425023	0.00674682	0.0628574	0.205001	0.00364534
chr20	mysm1	2040	2674	2299	2154	3099	2663	3928	3400	2751.74	2348.68	3154.8	1.34322	0.425694	0.00675364	0.0628794	0.0471807	0.7968
chr13	supv3l1	1342	1769	1453	1287	2128	1780	2285	2312	1774.19	1496.26	2052.13	1.3715	0.455759	0.00676949	0.0629853	0.0795161	0.26166
chr18	acadl	7769	11476	10328	9115	8290	8043	7281	7191	8666.19	9860.95	7471.43	0.757679	-0.400342	0.00681848	0.0633993	0.0982441	0.369419
chr10	nsun5	1791	2397	2096	1705	3123	2653	2848	2835	2405.2	2039.56	2770.85	1.35855	0.442069	0.00684986	0.0636491	0.0671591	0.0987395
chr13	eif2ak3	5705	7655	7835	6739	9516	7570	12083	9924	8280.53	7151.02	9410.05	1.3159	0.396054	0.0068739	0.0638304	0.209694	1.3254
chr21	lrrc8a	2912	5078	4458	3247	5666	4919	6406	5097	4645.23	3958.22	5332.24	1.34713	0.429888	0.00690675	0.0640932	0.432002	0.43696
chr23	dnmt4	2339	3576	3366	2756	4363	4031	4529	4118	3591.28	3060.86	4121.7	1.34658	0.429302	0.00693048	0.0642254	0.135373	0.0528847
chr23	si:dkey-194e6.1	1557	2276	1633	1392	1362	1210	1305	1343	1502.41	1742.36	1262.46	0.724568	-0.464808	0.00693272	0.0642254	0.515847	0.015382
chr1	col5a3b	26349	38811	42277	44116	26881	28921	32776	28323	33597.3	38890.9	28303.7	0.727773	-0.45844	0.00693871	0.0642254	2.26241	0.212825
chr11	zgc:113276	1195	1580	1341	1165	987	1100	921	955	1156.65	1350.26	963.031	0.713217	-0.487586	0.00693922	0.0642254	0.0762259	0.369276
chr8	cttnbp2nl	2365	3082	3401	3095	3852	3276	5222	4562	3569.41	3066.79	4072.04	1.32778	0.409019	0.00695923	0.0643683	0.524226	1.46353
chr15	aldoca	2876	4154	3232	3148	2762	2979	2158	2605	2988.52	3421.9	2555.15	0.746707	-0.421386	0.00697469	0.064469	0.127997	0.928581
chr7	cars	2943	4473	3774	3190	4987	4105	5744	5424	4269.33	3654.78	4883.87	1.3363	0.418243	0.00702322	0.0648613	0.0394765	0.559621
chr1	pcdh18a	5645	8337	6922	6180	9445	8768	9791	9876	8029.29	6897.86	9160.73	1.32805	0.409312	0.00702633	0.0648613	0.0160982	0.0393072
chr11	figf	288	457	466	428	581	463	764	769	518.906	417.878	619.934	1.48353	0.569034	0.00705883	0.0650947	0.297776	1.15485
chr19	col9a2	38208	56931	52335	42722	38028	38728	34472	34538	41882.1	48390.9	35373.4	0.730992	-0.452072	0.00706085	0.0650947	0.108132	0.287933
chr21	rnmtl1b	694	1028	844	871	1299	1104	1515	1212	1057.77	878.054	1237.49	1.40935	0.495033	0.00707096	0.0651452	0.117722	0.364959
chr25	tnni2a.1	8925	11756	9098	8524	7866	7147	7175	8346	8595	9800.43	7389.58	0.754005	-0.407354	0.0070889	0.0652679	0.35641	0.182635
chr11	zgc:194937	11003	15720	15539	13860	9406	11220	13013	10944	12570.2	14341.8	10798.6	0.752943	-0.409387	0.00709656	0.0652812	0.417007	0.62493
chr16	vegfaa	522	698	646	591	851	642	1330	925	764.361	629.228	899.495	1.42952	0.515532	0.00709961	0.0652812	0.0321973	2.48328
chr10	ets2	13846	20244	19924	21891	23940	18218	34642	31244	22715.6	19480.8	25950.3	1.3321	0.413698	0.00711735	0.0653596	1.02128	3.08989
chr11	mapkapk2a	5263	7887	5762	4779	8407	8295	7668	8762	7021.08	6010.86	8031.31	1.33613	0.418065	0.00712135	0.0653596	0.36526	0.414365
chr13	polr1c	1217	1802	1362	1289	2146	1941	1906	2246	1719.14	1443.98	1994.3	1.38111	0.465831	0.00712205	0.0653596	0.0781683	0.284138
chr16	slc25a32b	847	1143	1230	985	1512	1171	1934	1589	1284.09	1075.12	1493.07	1.38874	0.473778	0.00713206	0.0654089	0.201474	1.0718
chr1	gas6	5459	6934	6624	5786	7382	7119	11274	8889	7356.65	6359.83	8353.47	1.31347	0.393387	0.00715104	0.0655393	0.078483	2.12143
chr22	foxq2	313	507	420	380	323	339	267	178	340.378	411.322	269.433	0.655043	-0.610339	0.00716117	0.0655393	0.0859219	0.938216
chr17	sccpdha	1952	2315	2286	1748	1485	1691	1551	1662	1839.94	2129.09	1550.79	0.728379	-0.457239	0.00716327	0.0655393	0.389241	0.289656
chr14	atp7a	4092	6650	5642	4655	7514	6225	8700	7011	6216.53	5331.67	7101.4	1.33193	0.413516	0.00716488	0.0655393	0.137001	0.596429
chr25	ccnd2a	1650	2487	2354	1957	2945	2621	3408	3100	2532.37	2150.2	2914.55	1.35548	0.438804	0.00723196	0.06611	0.115298	0.24446
chr8	adrb3a	568	858	916	742	982	977	1261	1411	951.904	785.626	1118.18	1.4233	0.509243	0.00724601	0.0661584	0.293013	1.03965
chr1	agpat3	22081	32650	28472	25283	23077	21445	20573	19761	24102	27642.8	20561.2	0.743816	-0.426983	0.00725034	0.0661584	0.0422301	0.219377
chr17	slc8a1b	7611	10743	8912	8389	7453	7007	7615	6376	7996.56	9106.75	6886.38	0.756184	-0.403191	0.00725133	0.0661584	0.0491594	0.207096
chr9	dlx2a	1345	1918	1978	1627	2431	2411	2411	2631	2073.45	1752.85	2394.05	1.3658	0.449751	0.007379	0.0672797	0.209122	0.180419
chr23	hmga1a	58127	95577	93632	87600	120981	122895	112550	146194	103557	85288.8	121825	1.42838	0.514385	0.00740018	0.067413	0.426134	0.672878
Zv9_scaffold3557	zgc:85843	386	679	496	540	408	399	351	316	445.506	533.268	357.745	0.670855	-0.575927	0.00740319	0.067413	0.435537	0.274109
chr14	npas4	6244	12163	26037	33901	11897	11724	18367	19913	17624.1	20335.5	14912.7	0.733333	-0.44746	0.00741109	0.0674337	27.9932	2.01682
chr12	ormdl3	564	798	599	499	468	409	379	496	525.003	625.881	424.126	0.677646	-0.561397	0.00741502	0.0674337	0.282395	0.207615
chr16	gnl2	3530	4598	3985	3694	5463	4569	6026	6126	4700.66	4050.33	5351	1.32113	0.401769	0.00742585	0.0674498	0.0522666	0.474568
chr25	dhtkd1	27995	38392	35379	31865	26531	23621	28017	25668	29634.7	34177.3	25092.1	0.734174	-0.445805	0.00742636	0.0674498	0.0722702	0.0217327
chr7	cebpg	9635	13430	11849	10634	14452	13093	17669	18633	13519	11635.5	15402.4	1.32375	0.404628	0.00748559	0.0679439	0.00878141	1.09763
chr13	zgc:103568	969	1486	1610	1351	999	901	1072	1112	1183.55	1380.43	986.669	0.714754	-0.484482	0.00752937	0.0682964	0.816376	0.0764375
chr15	zgc:110333	2758	3530	2846	2589	3788	3443	6048	3278	3493.97	3002.49	3985.45	1.32738	0.408583	0.00753412	0.0682964	0.172212	4.26942
chr5	LOC100003209	4216	10180	6294	4648	9398	7442	9774	8750	7404.31	6279.02	8529.6	1.35843	0.441939	0.00757422	0.0686158	2.36776	0.288093
chr17	adck1	834	1171	1135	958	1783	1206	1761	1290	1250.19	1046.31	1454.07	1.38971	0.474779	0.00760017	0.0688067	0.0636	1.0972
chr15	acsl3a	2546	3789	2548	2640	2203	2055	2671	2083	2555.91	2935.12	2176.69	0.741602	-0.431283	0.00763774	0.0691025	0.563857	0.283007
chr22	vtg5	23	28	35	21	12	9	9	13	18.8602	27.3335	10.3868	0.380005	-1.39591	0.00764901	0.06916	0.142384	0.0317404
chr24	zgc:64119	559	902	877	985	536	721	560	611	721.003	850.655	591.35	0.69517	-0.524563	0.0076836	0.0694282	1.54095	0.618238
chr23	syn2a	14114	19486	17095	16874	13345	13088	12959	14271	15150.4	17302.7	12998.2	0.751224	-0.412685	0.00769746	0.0695089	0.215057	0.126393
chr17	hao1	4244	7094	6967	6868	5650	4672	4757	5000	5636.18	6415.86	4856.51	0.756953	-0.401724	0.00770488	0.0695313	1.72603	0.190194
chr5	si:dkey-252h13.5	5418	7327	6880	5002	5863	5133	4872	3770	5517.06	6274.92	4759.2	0.758448	-0.398878	0.00771586	0.0695859	0.368682	1.14572
chr8	ifrd2	4250	7619	6011	5489	8625	7167	8616	8185	6889.96	5909.28	7870.65	1.33191	0.413501	0.00772626	0.0696351	0.337847	0.0758616
chr21	sc5dl	293	577	506	677	710	675	846	927	643.503	524.374	762.632	1.45437	0.54039	0.00774196	0.069711	1.62678	0.519713
chr16	zgc:77556	1436	1906	1520	1227	1261	1417	831	1118	1340.88	1553.34	1128.41	0.72644	-0.461084	0.00774457	0.069711	0.403631	1.51305
chr14	tbeta-a	9257	12351	10768	9982	8813	9177	7723	8146	9533.49	10844.5	8222.51	0.758222	-0.399308	0.00777668	0.069947	0.0592088	0.527514
chr7	zgc:114045	2479	3318	2956	2809	2309	2094	2430	2220	2575.29	2962.08	2188.5	0.738837	-0.436671	0.00778071	0.069947	0.103906	0.0192472
chr20	acat2	2025	3192	2760	2562	2153	2052	2146	1874	2336.76	2681.78	1991.75	0.742697	-0.429154	0.00780873	0.0701541	0.22401	0.146673
chr8	rorca	8611	12110	10816	9073	8869	7247	8531	7838	9101.45	10356.9	7846.05	0.757571	-0.400547	0.00783318	0.0703289	0.0216558	0.084957
chr1	scpp9	904	2034	1971	2051	1335	1834	1499	661	1531.45	1761.99	1300.92	0.738323	-0.437675	0.00785353	0.0703872	3.54672	3.96665
chr25	zgc:101553	624	894	702	646	1181	926	1118	1082	885.151	730.728	1039.57	1.42265	0.508585	0.00785587	0.0703872	0.0355106	0.116248
chr20	slc25a27	136	161	238	224	165	101	128	83	155.555	196.181	114.929	0.585835	-0.771434	0.00786006	0.0703872	1.22007	0.482927
chr9	xpo4	5002	7519	6292	6089	9032	7551	9209	8902	7363.57	6350.46	8376.69	1.31907	0.39952	0.0078633	0.0703872	0.102886	0.0906417
chr10	zfand5b	27368	33729	30504	28951	42853	38715	44859	47365	36491.5	30984.2	41998.7	1.35549	0.438813	0.00786463	0.0703872	0.107722	0.154948
chr24	zgc:136586	2873	4228	3973	3490	2992	3241	2497	2760	3254.07	3714.3	2793.85	0.752188	-0.410835	0.00792053	0.0708425	0.19593	0.771518
chr10	zgc:56116	9932	14367	11776	10725	15956	13854	18681	17004	13866.3	11931.8	15800.8	1.32426	0.40519	0.00797333	0.0712696	0.0183966	0.405312
chr12	scn4aa	739	923	756	653	645	710	349	531	666.226	786.645	545.808	0.693843	-0.527318	0.00797994	0.0712835	0.260767	1.67087
chr18	necab2	5177	7132	5518	5575	5063	4168	4714	4727	5249.04	5986.82	4511.26	0.753532	-0.40826	0.00799681	0.0713889	0.239624	0.0568715
chr8	dt1p1a10l	4656	6164	4930	4267	7369	5034	8804	6710	5911.23	5114.17	6708.3	1.31171	0.391446	0.00801379	0.0714724	0.190645	1.93262
chr6	ak4	6130	6835	5823	4845	4912	4759	4468	4714	5325.05	6080.45	4569.66	0.751532	-0.412093	0.00801631	0.0714724	1.19374	0.176464
chr10	pcp4a	3887	5454	4084	3471	3993	3570	2796	3035	3776.39	4301.82	3250.96	0.755717	-0.404081	0.00803723	0.0715578	0.506178	1.02077
chr8	lgi3	1562	2112	1546	1733	1248	1173	1499	1412	1535.29	1782.89	1287.69	0.722246	-0.469437	0.00803862	0.0715578	0.471183	0.155074
chr1	abcg2d	725	1004	821	734	1004	960	1655	1270	1007.62	838.3	1176.95	1.40397	0.489508	0.00804112	0.0715578	0.0249607	1.98568
chr6	zgc:86706	8750	14316	11719	10873	17183	16905	15009	14732	13540.1	11593.4	15486.7	1.33582	0.417723	0.00807948	0.0718538	0.154145	0.765903
chr4	pgm3	973	1589	1322	1081	942	971	963	859	1081.46	1257.39	905.531	0.720169	-0.473592	0.00808875	0.0718909	0.171137	0.159926
chr6	ahcy	186610	260910	237289	209978	169545	159303	167949	158946	193647	228564	158730	0.694466	-0.526024	0.00816924	0.0725557	0.0282011	0.0254719
chr3	zgc:92296	856	1464	1555	1335	1904	1620	2021	2017	1574.64	1323.85	1825.43	1.37888	0.463496	0.00817383	0.0725557	0.737417	0.148594
chr15	ap1s3a	1022	1356	1172	882	891	821	788	813	966.275	1130	802.551	0.710222	-0.493658	0.00818545	0.072613	0.299412	0.0962632
Zv9_NA995	slco1f2	2	0	3	1	13	16	4	0	4.89397	1.61651	8.17143	5.05497	2.3377	0.00820459	0.0727371	0.11156	1.44449
chr3	retsat	3393	4453	3637	3421	3307	2866	2844	2767	3334.56	3816.55	2852.57	0.747422	-0.420005	0.00822835	0.0729019	0.155787	0.211899
chr22	vtg6	5	2	2	1	0	0	0	0	1.34884	2.69768	0	0	#NAME?	0.00826029	0.0731389	0.397539	0
chr19	si:dkey-190l1.1	2281	3364	2779	2387	3894	3055	4695	3606	3211.7	2751.01	3672.39	1.33492	0.416756	0.00829546	0.0733546	0.0275088	1.01714
chr14	pdgfrb	3379	5493	4407	3835	5979	5205	7356	5356	5051.35	4338.69	5764.02	1.32852	0.409815	0.00829621	0.0733546	0.116184	0.99528
chr7	igf1rb	4273	6211	5410	4458	7211	6070	7779	7286	6010.66	5180.45	6840.87	1.32052	0.401103	0.00830027	0.0733546	0.0298064	0.183718
chr11	barx1	361	627	575	350	716	677	697	859	597.262	480.964	713.56	1.4836	0.569106	0.00830963	0.0733913	0.429109	0.359301
chr8	mov10b.1	864	1485	1135	834	955	846	688	735	934.854	1087.55	782.161	0.719198	-0.475538	0.00832158	0.0734508	0.595744	0.529619
chr20	pdgfra	3133	4585	3597	2701	4916	4757	5301	4667	4154.21	3555.51	4752.9	1.33677	0.41875	0.00833524	0.0735253	0.37987	0.146712
chr17	ezrl	11300	16322	14470	14389	11170	9831	11862	12263	12671.7	14444.7	10898.8	0.754522	-0.406366	0.00834631	0.073577	0.359599	0.122054
chr7	dync1li2	2380	3922	3239	2626	4445	3695	5033	3927	3602.14	3079.36	4124.92	1.33954	0.421735	0.00840458	0.0740443	0.161369	0.563268
chr24	oxsr1b	4112	6017	5123	4006	4279	4213	3286	3563	4310.43	4893.96	3726.9	0.761529	-0.393029	0.00844285	0.0743351	0.191144	0.852753
chr13	atl2	3714	5224	4801	4271	6334	5867	6246	6660	5337.41	4600.57	6074.25	1.32033	0.400894	0.00846534	0.0744865	0.0452853	0.0910681
chr16	rhbdl2	607	1043	834	589	591	647	462	543	659.842	773.84	545.844	0.705371	-0.503546	0.00848039	0.0745724	0.529126	0.569341
chr20	pcmt	9392	12615	11441	10081	8940	8039	8382	9532	9787.44	11134.1	8440.73	0.758095	-0.39955	0.00848736	0.0745804	0.0318036	0.141874
chr10	ripk4	2819	4333	3191	2341	4224	3907	5696	3980	3751.34	3207.24	4295.44	1.33929	0.421472	0.00850023	0.0745804	0.624969	1.40295
chr25	efcab4a	959	1121	1145	855	1267	1097	1860	1764	1243.8	1046.85	1440.75	1.37627	0.460766	0.00850258	0.0745804	0.223334	1.91998
chr13	mxtx1	0	0	0	2	6	10	5	0	2.87427	0.559122	5.18941	9.28136	3.21434	0.0085037	0.0745804	0.195093	0.75847
chr11	pparg	4648	6491	6007	5744	4189	3642	5447	5019	5133.82	5858.76	4408.87	0.752525	-0.410188	0.00850776	0.0745804	0.28328	0.674486
chr19	zgc:110717	823	1132	1131	879	1451	1183	1843	1349	1207.39	1011.63	1403.15	1.38701	0.471976	0.00853461	0.0747693	0.0934102	0.954505
chr25	prmt7	2504	3803	3357	3058	4492	3576	5403	4378	3770.06	3240.97	4299.15	1.3265	0.407623	0.00856788	0.0750142	0.0897559	0.865751
chr22	zgc:172170	65	76	79	61	52	42	16	40	54.3372	72.1528	36.5216	0.50617	-0.982307	0.00858394	0.0751082	0.0721739	0.489195
Zv9_NA998	zgc:171885	437	684	616	612	417	340	428	493	502.014	599.233	404.795	0.675522	-0.565925	0.00859669	0.0751731	0.340852	0.202194
chr8	zgc:113363	772	1300	951	1136	1581	1503	1485	1523	1267.69	1059.77	1475.6	1.39238	0.477555	0.00863503	0.0754615	0.516163	0.111868
chr8	LOC100001681	2266	2959	2496	2272	2085	1754	2057	1918	2223.15	2558.6	1887.71	0.737788	-0.438721	0.00867566	0.0757696	0.0981581	0.0306977
chr5	p2rx1	169	316	288	266	179	184	170	151	214.553	263.125	165.981	0.630805	-0.664733	0.00869603	0.0759005	0.461724	0.120979
chr7	c6ast3	5336	8211	6826	4103	5000	3850	6666	4089	5444.69	6174.04	4715.34	0.763737	-0.388852	0.00870495	0.0759313	1.77559	1.70922
chr5	zgc:171734	4	6	0	0	0	0	0	0	1.23951	2.47903	0	0	#NAME?	0.00880556	0.0767614	0.715689	0
chr12	zgc:162187	301	555	464	446	316	364	230	321	373.575	447.199	299.952	0.670734	-0.576187	0.00882677	0.0768607	0.431427	0.606856
chr25	zgc:173652	61	121	84	80	64	66	31	32	67.1357	87.0778	47.1937	0.541972	-0.883709	0.00882785	0.0768607	0.196631	0.666661
chr16	lim2.5	4337	5870	5441	4824	3786	3704	4275	4592	4595.89	5236.95	3954.83	0.755179	-0.40511	0.00883995	0.076864	0.0634695	0.250243
chr21	dolpp1	1596	2166	1912	1779	2625	2131	3034	2829	2233.25	1907.32	2559.17	1.34176	0.424128	0.00884124	0.076864	0.0288199	0.527568
chr12	zgc:153760	246	254	250	185	406	385	441	293	305.068	241.059	369.078	1.53107	0.614541	0.0088446	0.076864	0.278897	0.591606
chr21	pgam2	27657	38114	36259	34199	26256	24424	27271	28525	30316.5	34885.2	25747.7	0.738071	-0.438169	0.00888406	0.0771594	0.286408	0.0524595
chr22	zgc:92041	731987	925198	898109	647791	528130	412649	746798	606163	684880	818441	551320	0.673622	-0.569989	0.00891643	0.0773929	0.289243	0.649174
chr6	utp6	2936	3952	3064	2505	4669	3800	4617	4376	3695.79	3175.87	4215.71	1.32742	0.408622	0.00894241	0.0775706	0.338976	0.103567
chr16	rcv1	31210	33051	24946	19157	24994	27233	14367	18781	24367	27890.6	20843.5	0.747333	-0.420177	0.0089707	0.0777682	3.32514	2.95425
chr17	orc3	545	1031	952	752	1334	1239	1119	1170	1002.93	827.21	1178.66	1.42486	0.510822	0.00897896	0.0777919	0.416897	0.375566
chr25	zgc:153343	18	23	26	11	41	35	41	66	31.9596	19.762	44.1572	2.23445	1.15992	0.00901214	0.0780314	0.1362	0.515882
chr4	drd4-rs	789	1031	918	862	654	594	725	695	783.693	922.864	644.522	0.698393	-0.517889	0.00907114	0.0784941	0.0626349	0.0397268
chr25	sqrdl	2673	4322	3599	3178	2830	2498	3047	2533	3065.32	3495.23	2635.41	0.754001	-0.407362	0.00909774	0.0786759	0.173219	0.125631
chr4	yaf2	1698	2471	1928	1745	2961	2405	2771	3001	2343.55	1997.34	2689.76	1.34667	0.429396	0.00917097	0.0792605	0.0609533	0.198185
chr3	mgat3	655	868	749	507	630	509	512	370	598.18	707.176	489.185	0.691745	-0.531689	0.00921018	0.0794732	0.558324	0.661735
chr1	kitb	956	1302	1128	811	1577	1465	1551	1537	1275.75	1068.03	1483.47	1.38897	0.474019	0.00921177	0.0794732	0.227392	0.0235292
chr6	slc48a1b	1989	2916	2319	1929	3303	2899	3454	3269	2724.79	2326.94	3122.64	1.34195	0.424334	0.00921558	0.0794732	0.106773	0.0322154
chr18	si:ch211-132b12.2	122	200	156	156	71	118	99	105	128.45	161.144	95.7556	0.594225	-0.750918	0.00921812	0.0794732	0.0961681	0.344577
chr12	rasd1	4204	6920	6418	7054	4868	4756	5037	5078	5531.14	6284	4778.29	0.76039	-0.395188	0.00922477	0.0794819	2.07745	0.0439819
chr25	dkk3	253	406	338	241	473	403	529	562	393.649	312.802	474.496	1.51692	0.601146	0.00924201	0.0795448	0.13742	0.30713
chr17	zgc:174379	485	645	682	550	440	426	398	432	507.638	604.206	411.07	0.680348	-0.555656	0.00924336	0.0795448	0.20159	0.0768044
chr8	atp2a2a	39025	48752	46307	40076	60218	52382	77668	62119	52754.6	44674.1	60835.2	1.36176	0.445467	0.00925424	0.0795898	0.0631933	0.784731
chr1	lgi2b	1332	1882	1391	1157	1076	1282	1025	1019	1268.43	1465.77	1071.08	0.730733	-0.452584	0.00934045	0.0802823	0.476591	0.632384
chr15	tsr1	11622	17686	14838	14070	19943	15370	25975	20099	17204.7	14833.1	19576.2	1.31977	0.400286	0.00936037	0.0804045	0.0840135	1.69936
chr23	pmelb	6406	8573	8314	6739	10900	10539	10145	9989	8875	7674.63	10075.4	1.31282	0.392665	0.0093774	0.0805017	0.0779483	0.303578
chr24	plod2	2331	3456	2646	2185	3960	3683	3680	3593	3154.43	2696.5	3612.35	1.33965	0.421853	0.00938666	0.0805188	0.200616	0.17821
chr3	rprml	1133	1377	971	836	865	846	720	810	945.993	1105.59	786.398	0.711294	-0.491482	0.00939082	0.0805188	1.2093	0.246652
chr5	tmem8c	327	450	425	432	632	600	666	636	516.088	419.147	613.029	1.46257	0.548501	0.00942978	0.0808038	0.16142	0.0148344
chr18	tiparp	9732	13217	11352	9525	15049	13420	16766	15656	12946	11187.2	14704.8	1.31444	0.394444	0.00945374	0.0809599	0.0491592	0.152349
chr5	zgc:113208	4104	4542	3890	3810	3435	2842	3594	3157	3682.22	4219.82	3144.61	0.7452	-0.4243	0.00946914	0.0810425	0.807509	0.0993986
chr19	tinagl1	5268	8421	7090	6587	5382	4500	6893	5236	6130.16	6957.61	5302.71	0.762145	-0.391862	0.00950855	0.0813304	0.246914	0.713971
chr10	ptrh2	777	1094	964	931	1186	989	1740	1610	1145.94	963.266	1328.62	1.37928	0.463919	0.00952152	0.081392	0.0622542	1.95029
chr6	mafl	6434	10506	8667	8287	7168	6117	6559	7467	7608.19	8614.25	6602.13	0.766419	-0.383794	0.00956812	0.0817408	0.355575	0.163566
chr10	nup155	12364	18544	16828	15254	22051	17845	25996	22241	18647.6	16058.2	21237	1.3225	0.403269	0.00958735	0.081852	0.113753	0.656124
chr12	zgc:112176	17069	22354	22486	21794	16365	15841	16760	17699	18817.4	21499.8	16135	0.750473	-0.414127	0.00959275	0.081852	0.630706	0.0667289
chr3	prr15la	832	1217	1054	906	720	803	744	734	874.754	1021.09	728.419	0.713375	-0.487267	0.00960586	0.0819003	0.0112077	0.195991
chr6	slc6a13l	1811	2269	2237	1919	1558	1551	1535	1770	1833.14	2112.74	1553.55	0.735323	-0.44355	0.0096127	0.0819003	0.151048	0.166909
chr20	galnt14	2963	3678	3556	3106	2786	2408	2654	2700	2982.2	3414.41	2549.98	0.746828	-0.421152	0.00961585	0.0819003	0.162327	0.020973
chr22	cfh	3084	6755	6694	6203	4814	4173	3756	5513	5080.75	5742.47	4419.03	0.769535	-0.377941	0.00968291	0.0823361	3.5941	0.930579
chr13	cdc25	1575	2508	2187	1835	3301	3050	2623	2493	2419.57	2057.05	2782.09	1.35247	0.435595	0.0096832	0.0823361	0.0921914	1.16094
chr12	sncgb	33504	43979	37495	37604	31415	27795	30482	29510	33986	39145.3	28826.8	0.736405	-0.441428	0.00968454	0.0823361	0.194056	0.0118992
chr5	zgc:158432	1116	1491	1408	1294	1356	1007	846	834	1169.62	1360.1	979.14	0.719903	-0.474125	0.00969699	0.0823922	0.116968	1.20157
chr3	slc5a11	2692	3869	3333	2906	2564	2209	2803	2565	2855.6	3263.09	2448.12	0.750247	-0.414563	0.00971677	0.0825106	0.00379879	0.0786672
chr20	zgc:171525	7386	9442	8492	9060	6285	4878	8446	8111	7755.55	8846.52	6664.58	0.753357	-0.408595	0.00976952	0.0829085	0.651399	1.4688
chr8	uck2a	2068	3174	2697	2248	3684	3333	3514	3772	3023.88	2587.6	3460.17	1.33721	0.419226	0.00978906	0.0830244	0.049998	0.0858577
chr18	ptplad1	1775	2727	2041	1636	1884	1719	1334	1436	1809.79	2072.27	1547.32	0.746682	-0.421434	0.00979732	0.0830445	0.455825	0.845076
chr1	rab3da	617	913	713	652	592	547	546	433	625.116	737.052	513.18	0.696259	-0.522303	0.00982427	0.0832229	0.0584727	0.30061
chr10	zgc:172243	811	1148	1028	905	824	738	665	683	849.36	993.421	705.298	0.709969	-0.494172	0.0098471	0.0833641	0.0143171	0.237316
chr19	vamp1	6644	9089	7500	7687	6267	5533	7200	5930	6969.91	7921.18	6018.64	0.759817	-0.396276	0.00986711	0.0833641	0.251278	0.210208
chr8	si:busm1-266f07.1	86	124	134	98	87	55	53	65	87.6479	112.53	62.766	0.557773	-0.842251	0.00987051	0.0833641	0.14835	0.210071
chr8	zgc:123077	86	124	134	98	87	55	53	65	87.6479	112.53	62.766	0.557773	-0.842251	0.00987051	0.0833641	0.14835	0.210071
chr8	zgc:152682	86	124	134	98	87	55	53	65	87.6479	112.53	62.766	0.557773	-0.842251	0.00987051	0.0833641	0.14835	0.210071
chr6	pde6h	144986	142236	116403	117017	107577	106318	82798	93764	114983	135119	94847.8	0.701959	-0.510542	0.00990863	0.0836335	1.59376	0.473494
chr7	c6ast4	81884	115037	99827	66249	71252	57730	83723	63490	79343.6	92118.4	66568.7	0.722643	-0.468646	0.00991427	0.0836335	0.727646	0.341637
chr25	arid3b	8627	12329	11075	9629	8529	8048	8414	8620	9381.32	10627.3	8135.31	0.765508	-0.38551	0.0099764	0.0841072	0.0294089	0.0329847

## Sheet: DEG Day7
Chr	Gene ID	s_7DET1.count	s_7DET2.count	s_7DET3.count	s_7DET4.count	s_7DVD1.count	s_7DVD2.count	s_7DVD3.count	s_7DVD4.count	baseMean	baseMeanA	baseMeanB	foldChange	log2FoldChange	pval	padj	resVarA	resVarB
chr8	hsp70l	342	458	328	383	11654	13963	13018	22488	7032.47	415.739	13649.2	32.8312	5.03699	4.83049e-108	6.8052e-104	0.00153265	5.89922
chr4	lepb	13	10	3	10	429	1818	1167	1578	584.181	9.60834	1158.75	120.599	6.91407	1.16513e-92	8.20718e-89	0.000954588	16.8685
chr3	hsp70	193	198	193	168	3771	4302	6108	9387	2757.85	208.146	5307.55	25.4992	4.67238	3.91953e-89	1.84061e-85	0.00247136	14.2842
chr3	zgc:174006	155	154	126	168	3041	3753	4656	6920	2158.39	166.312	4150.47	24.956	4.64131	3.8108e-84	1.34216e-80	0.00240038	10.2948
chr18	ces3	4315	6059	4461	3647	339	317	273	384	2682.93	5071.18	294.689	0.0581106	-4.10505	8.33609e-73	2.34878e-69	2.86918	0.00208048
chr16	zgc:92590	4704	6888	4087	3653	540	243	332	313	2787.84	5255.04	320.65	0.0610177	-4.03463	8.14732e-72	1.91299e-68	3.97865	0.0368289
chr1	zgc:136854	10	10	34	21	288	552	927	1710	399.666	22.0062	777.325	35.323	5.14254	4.6713e-60	9.40132e-57	0.0276267	19.165
chr13	slc1a4	1426	1625	1133	1137	14523	13502	15900	27606	8672.08	1453.51	15890.7	10.9326	3.45056	5.54233e-59	9.76004e-56	0.00490596	6.80327
chr20	klf11a	2674	3102	2538	2716	49454	37244	31538	50859	20234.7	3042.38	37427	12.3019	3.62081	3.3527e-56	5.2481e-53	0.00399317	0.093959
chr14	zgc:154020	907	558	1835	1288	5062	9359	13777	23963	6525.01	1329.39	11720.6	8.81654	3.14021	2.93601e-53	4.13625e-50	0.427261	27.1161
chr6	opn1mw1	39932	40266	36622	31005	7033	3511	2547	3059	22143.5	40734.1	3552.81	0.0872195	-3.51921	2.62073e-51	3.35643e-48	0.989726	0.101476
chr1	si:ch73-6k14.1	56	98	105	173	1013	1782	1691	2857	888.432	122.444	1654.42	13.5116	3.75613	5.05574e-51	5.93543e-48	0.108042	8.40258
chr12	zgc:172140	49	54	177	67	693	995	1416	2577	684.875	101.894	1267.86	12.4429	3.63725	3.42962e-46	3.71666e-43	0.309532	14.2177
chr1	zgc:154142	13043	16288	11959	12069	2617	1591	1305	2870	8230.23	14645.8	1814.65	0.123903	-3.01272	4.76505e-46	4.795e-43	0.735283	0.0441513
chr13	comtd1	567	656	516	442	76	25	16	12	313.203	598.409	27.9975	0.0467866	-4.41776	6.73666e-44	6.32707e-41	0.529579	0.0808335
chr7	zgc:113413	511	447	484	454	32	26	13	36	274.582	526.084	23.081	0.0438733	-4.51051	1.66935e-42	1.46987e-39	0.753055	0.00559701
Zv9_NA930	zgc:112199	52	50	27	48	516	909	792	1224	414.094	48.0461	780.141	16.2373	4.02124	2.4119e-42	1.99875e-39	0.00893879	4.93679
chr19	cyt1l	151345	147856	103974	108550	18165	15419	7686	12366	75649.9	139434	11865.9	0.0851006	-3.55469	4.32766e-42	3.38712e-39	0.430561	0.0359527
chr5	ins	1900	1764	1555	1447	391	162	168	172	1014.95	1832.36	197.536	0.107804	-3.21352	1.37165e-40	1.01704e-37	0.369212	0.140574
chr7	zgc:174689	480	404	438	403	33	25	12	34	250.216	478.058	22.3748	0.0468035	-4.41724	8.16655e-40	5.75252e-37	0.701514	0.00735164
chr16	zgc:171704	30	24	25	23	502	572	584	699	283.045	28.1695	537.92	19.0959	4.25519	1.16479e-39	7.81409e-37	0.00254416	1.96508
chr1	sparcl1	3979	3913	2667	3347	1079	549	390	519	2175.81	3795.12	556.513	0.146639	-2.76966	6.64932e-37	4.17473e-34	0.338214	0.239053
chr16	fabp10a	69809	69991	46894	47072	10485	8714	6720	9648	35736.7	63538.9	7934.57	0.124877	-3.00142	6.81565e-37	4.17473e-34	0.897396	0.00643165
chr19	zgc:110064	18120	23985	13975	11315	4711	3018	2077	3600	10588.5	18241.2	2935.89	0.160949	-2.63533	1.11489e-36	6.5444e-34	4.4999	0.0805392
chr1	cyp4v2	6635	6868	4133	4382	1636	959	678	1188	3467.68	5961.56	973.793	0.163345	-2.614	5.40236e-36	3.03573e-33	1.68487	0.114524
chr19	sesn2	850	886	785	695	4552	4775	5951	9100	3182.16	886.195	5478.13	6.18163	2.62799	5.60256e-36	3.03573e-33	0.0192542	6.96577
chr19	zgc:112992	574	968	500	586	65	75	33	96	386.276	714.135	58.4173	0.0818015	-3.61173	9.08512e-36	4.74041e-33	2.371	0.0302975
chr22	ahsg	4863	4264	3936	3957	728	685	726	1197	2715.69	4688.02	743.35	0.158564	-2.65686	9.76635e-36	4.91387e-33	0.454178	0.0795219
chr8	rh50	1415	1421	1297	1028	276	129	142	224	794.913	1421.08	168.742	0.118742	-3.0741	4.39075e-35	2.133e-32	0.999265	0.0489606
chr14	fosl1	441	940	1384	2358	4930	8166	8376	13794	4713.28	1475.49	7951.07	5.38878	2.42996	3.08624e-34	1.4493e-31	1.35164	10.4586
chr15	zgc:110266	899	811	680	731	3811	5234	5186	8271	2961.7	856.853	5066.54	5.91296	2.56388	6.07009e-34	2.75856e-31	0.0055411	6.27105
chr7	zgc:171537	810	1189	802	609	110	132	91	111	516.064	931.224	100.904	0.108356	-3.20614	6.93398e-34	3.05269e-31	2.39996	0.0312244
chr3	timp2b	931	1085	772	904	3375	9236	4619	8489	3419.74	1012.55	5826.94	5.75474	2.52475	1.629e-33	6.95433e-31	0.00992444	15.5724
chr16	dpys	3840	4074	3243	3266	795	642	537	985	2306.33	3960.87	651.793	0.164558	-2.60333	1.94986e-33	8.07929e-31	0.114626	0.0121166
chr11	zgc:110377	4431	3957	2964	3024	796	621	627	939	2292.28	3919.8	664.756	0.169589	-2.55988	4.37643e-33	1.76157e-30	0.669675	0.0176439
chr15	pmepa1	96463	97653	93218	97182	14279	13427	13379	18593	59981.1	106536	13426.4	0.126027	-2.9882	4.58035e-33	1.79244e-30	0.789115	0.0183572
chr2	grk7a	32695	34893	23717	26291	10421	5295	3423	5166	18692.1	32083.4	5300.75	0.165218	-2.59756	4.12689e-32	1.57134e-29	0.254839	0.306426
chr12	scd	297	357	215	246	1528	1919	2057	3527	1161.67	303.277	2020.07	6.66082	2.7357	5.10208e-32	1.89153e-29	0.0197843	6.06515
chr8	fabp1b.1	6884	5200	5223	4367	1128	1323	937	1593	3534.68	5957.19	1112.17	0.186693	-2.42126	8.84547e-32	3.19525e-29	2.02116	0.0621487
chr20	atf3	2112	3083	2933	4627	13670	15608	20028	33839	11086.2	3582.55	18589.8	5.18898	2.37545	2.97397e-31	1.04743e-28	0.442843	10.203
chr23	mipa	26187	28395	21384	25172	12048	3936	3169	3006	16298.1	27776.1	4820.15	0.173536	-2.52669	3.86712e-31	1.32878e-28	0.176603	1.02749
chr3	zgc:152911	379	380	595	574	1935	3272	2893	5648	1805.9	547.168	3064.62	5.60088	2.48565	5.29307e-31	1.77545e-28	0.309571	8.89673
chr25	cpa2	129	138	135	137	991	728	1559	1725	648.258	149.67	1146.85	7.66253	2.93782	8.69852e-31	2.84988e-28	0.0198315	10.7987
chr5	gc	15539	14586	10206	11273	4174	3099	2034	3241	8413.52	14056.4	2770.67	0.197111	-2.34292	1.02483e-30	3.28131e-28	0.544629	0.0869466
chr20	cyp2ad2	10529	10613	8173	8420	2897	2402	1536	2535	6204.47	10335.9	2072.99	0.200562	-2.31788	2.04967e-30	6.41684e-28	0.0777503	0.0594043
chr12	gip	498072	493815	399790	406198	63906	59539	51724	70950	274373	493436	55310.5	0.112093	-3.15724	3.53051e-30	1.08126e-27	0.0553709	0.00485707
chr18	si:ch211-107o23.1	882	958	702	678	3598	4314	4612	7771	2710.6	880.408	4540.79	5.1576	2.3667	2.99158e-29	8.9671e-27	0.0149848	6.0279
chr10	il1b	62	105	151	215	487	1708	829	1617	602.227	152.696	1051.76	6.88792	2.78407	1.80237e-28	5.28995e-26	0.391987	12.7666
chr3	gtpbp1	6092	6597	4637	5243	23545	32616	35523	55578	19693	6172.08	33214	5.38134	2.42796	2.62517e-28	7.54763e-26	0.00376383	7.42734
chr15	hsp47	310	336	372	392	1381	3202	1883	2971	1271.89	394.356	2149.42	5.45045	2.44638	2.52775e-27	7.12219e-25	0.106527	9.14659
chr7	LOC562139	92091	103156	85750	106721	22628	15940	14260	22482	61929.6	107197	16662.2	0.155436	-2.68561	3.46674e-27	9.57636e-25	1.00278	0.00510696
chr3	cyp2k6	460	410	339	351	3009	2553	1795	2908	1351.97	427.604	2276.33	5.32346	2.41236	4.65477e-27	1.26108e-24	0.00852305	0.407765
chr24	zgc:172225	1116	1497	993	1435	246	260	307	228	815.154	1386.64	243.666	0.175724	-2.50862	7.83339e-27	2.0822e-24	1.63539	0.23051
chr24	si:ch211-234p6.13	1110	1488	976	1423	250	257	309	223	808.678	1373.96	243.393	0.177147	-2.49698	1.33711e-26	3.48838e-24	1.64326	0.242001
chr11	opn1lw2	34071	34756	30630	23090	12455	6137	5023	6467	20143.9	33672.3	6615.48	0.196466	-2.34765	1.42573e-26	3.65195e-24	1.55383	0.306406
chr4	opn1sw1	218147	206419	163796	163500	56975	28113	22163	26761	117680	205847	29513.7	0.143377	-2.80211	1.68434e-26	4.23731e-24	0.170377	0.154874
chr11	zgc:110286	102	98	83	94	641	861	856	1046	441.475	103.804	779.146	7.50597	2.90804	2.14014e-26	5.27462e-24	0.00291076	3.11547
chr6	aldh1l1	18988	17436	11536	13205	4956	4102	3026	4712	10172.3	16614.3	3730.28	0.224523	-2.15507	2.17155e-26	5.27462e-24	0.972036	0.0186467
chr1	dnajb1b	926	954	672	789	4337	4271	4397	6211	2619.78	913.297	4326.26	4.73697	2.24396	2.4492e-26	5.84818e-24	0.00498608	1.96148
chr7	zgc:172290	12	13	12	8	250	242	157	335	114.143	12.3963	215.891	17.4157	4.12232	2.55503e-26	5.9992e-24	0.00511663	0.462133
chr4	si:dkey-14d8.7	1226	2104	1291	1395	382	232	291	429	971.901	1647.71	296.096	0.179702	-2.47632	2.65119e-26	6.12295e-24	2.46999	0.0582337
chr5	psat1	1528	1436	1137	1197	6056	6156	6264	10534	3959.05	1451.26	6466.84	4.45603	2.15576	2.8934e-26	6.57456e-24	0.00606539	3.2135
chr11	vgll4	131091	133340	123107	129150	24117	22776	21745	30162	82579.9	142937	22222.8	0.155473	-2.68527	3.81171e-26	8.52371e-24	0.513403	0.0189893
chr20	ctsbb	7276	7075	6224	7255	2588	2018	1470	1785	4722.28	7683.43	1761.13	0.229211	-2.12525	4.93918e-26	1.08724e-23	0.579354	0.139913
chr3	grifin	6275	6422	4310	4531	3258	1118	717	890	3575.71	5861.68	1289.73	0.220028	-2.18424	5.32007e-26	1.15306e-23	0.585892	1.69599
chr12	zgc:153932	1686	1718	2346	1316	7168	7134	9123	14227	5211.9	1982.52	8441.28	4.25787	2.09013	5.48435e-26	1.17066e-23	0.505046	6.67709
chr1	cryaa	21642	23332	16713	18112	9476	4453	3270	4355	13271.2	21827.3	4715.13	0.216019	-2.21077	6.68724e-26	1.40612e-23	0.103395	0.564204
chr23	mipb	48135	49188	37895	47303	21207	7947	6468	7347	29767.8	50164.6	9371.1	0.186807	-2.42038	1.10257e-25	2.28427e-23	0.310529	0.66404
chr2	ebi3	724	726	631	649	112	115	111	135	429.912	752.382	107.442	0.142803	-2.8079	1.49009e-25	3.04238e-23	0.128373	0.0294822
chr12	socs3b	4217	4250	4143	5727	17803	25077	22662	37043	14087.9	5106.92	23068.9	4.51719	2.17543	1.58558e-25	3.1911e-23	0.189956	5.03771
chr2	tfr1a	1216	1745	1308	1426	6817	7183	6166	10014	4156.79	1571.15	6742.43	4.29141	2.10145	2.11776e-25	4.20212e-23	0.092908	1.34646
chr12	zgc:158404	821	583	468	525	2329	2749	2840	6123	1870.17	652.896	3087.44	4.72884	2.24148	2.31151e-25	4.52285e-23	0.0944882	8.68622
chr11	opn1sw2	47407	45347	37424	34227	13982	7564	6957	11554	26912.9	45058.7	8767.12	0.194571	-2.36163	2.95424e-25	5.70128e-23	0.425064	0.0836281
chr7	zgc:136461	150291	170652	146960	175670	37862	26310	24029	37452	103005	178200	27810.9	0.156066	-2.67977	7.64906e-25	1.45622e-22	0.990666	0.00564315
chr8	alas2	1513	1780	1801	1580	7055	9582	6823	10848	4787.71	1857.13	7718.29	4.15604	2.05521	8.77643e-25	1.64857e-22	0.139168	2.98323
chr17	klf11b	1473	1703	1671	1951	9578	7719	6627	11045	4819.25	1895	7743.5	4.08629	2.03079	9.29495e-25	1.72299e-22	0.180283	0.0977993
chr3	slc4a1	2974	4004	3366	3055	14839	15732	15420	23567	9657.54	3704.46	15610.6	4.21401	2.07519	1.33074e-24	2.43473e-22	0.099274	2.42405
chr9	ugt1a5	4995	4970	3352	3765	1280	1101	895	1594	2864.09	4651.99	1076.18	0.231336	-2.11194	1.74213e-24	3.14655e-22	0.394516	0.0161467
chr1	f7i	1161	1344	1200	1030	253	232	240	341	773.727	1308	239.45	0.183066	-2.44957	2.2887e-24	4.08141e-22	0.842514	0.0419573
chr9	ugt1ab	6725	6757	4447	4940	1874	1539	1177	2181	3855.63	6220.53	1490.72	0.239645	-2.06103	2.68676e-24	4.73139e-22	0.57028	0.0167831
chr1	fabp2	43206	43607	31343	30228	11505	8432	6831	11784	24476.6	40459.6	8493.65	0.209929	-2.25203	4.85517e-24	8.4444e-22	0.538097	0.0098884
chr18	lepa	27	27	25	31	356	441	259	369	175.91	30.4987	321.321	10.5356	3.3972	5.30222e-24	9.10947e-22	0.00845145	1.50676
chr12	habp2	2343	2533	1725	1701	584	483	455	653	1374.02	2261.76	486.286	0.215003	-2.21757	7.12048e-24	1.20859e-21	0.537952	0.0129504
chr15	zgc:165502	3692	4030	3494	3832	1131	923	927	1345	2562.95	4158.94	966.964	0.232502	-2.10468	8.99515e-24	1.50862e-21	0.582465	0.0336415
chr9	ugt1a1	7692	7447	5394	6074	2157	1936	1540	2578	4545.24	7267.98	1822.51	0.250758	-1.99563	2.12019e-23	3.51402e-21	0.15704	0.0108558
chr3	zgc:112146	1224	1258	945	940	331	224	121	328	705.125	1194.54	215.711	0.180581	-2.46928	2.3698e-23	3.88206e-21	0.142854	0.113071
chr5	tars	4431	4923	2986	3505	15622	18023	17180	28403	11016.9	4305.88	17727.9	4.11714	2.04164	4.01222e-23	6.49703e-21	0.0457134	3.40854
chr9	cx50.5	659	768	477	412	217	100	47	61	360.004	627.805	92.2034	0.146866	-2.76743	5.39183e-23	8.63183e-21	1.25998	0.415143
chr9	ugt1a2	4792	4820	3268	3673	1295	1140	896	1634	2803.31	4510.34	1096.28	0.243059	-2.04062	5.63897e-23	8.92605e-21	0.321262	0.0220813
chr5	ptrh1	263	286	240	222	1018	1394	1529	2318	846.343	278.236	1414.45	5.08363	2.34586	6.42041e-23	1.00501e-20	0.0142348	5.33338
chr16	pklr	81464	76057	66167	74709	20340	16138	13994	22020	49153.7	82212.4	16094.9	0.195772	-2.35275	8.42281e-23	1.30396e-20	0.247533	0.000776257
chr8	ela2	260724	263652	254875	311061	71558	38537	48658	60790	175961	302971	48952.1	0.161574	-2.62973	9.81672e-23	1.50324e-20	1.46343	0.0507136
chr9	ugt1a6	4668	4669	3119	3532	1258	1095	881	1589	2709.2	4353.06	1065.35	0.244736	-2.0307	1.04764e-22	1.58701e-20	0.400496	0.0211346
chr9	ugt1a4	5067	5074	3465	3836	1373	1235	981	1747	2966.56	4752.65	1180.48	0.248383	-2.00936	1.33567e-22	2.00181e-20	0.332247	0.0225666
chr17	zgc:92137	94724	102600	74785	80317	24231	17232	17607	26452	57743.1	96482.3	19003.9	0.196968	-2.34397	3.13205e-22	4.64467e-20	0.0654071	0.0162282
chr24	ezh2	980	937	731	766	4359	3954	3387	5469	2378.06	934.796	3821.33	4.08788	2.03135	3.81996e-22	5.58727e-20	0.00586911	0.303196
chr8	LOC798846	269	322	287	207	751	2445	1288	1930	887.158	299.289	1475.03	4.92844	2.30113	3.847e-22	5.58727e-20	0.0838233	13.0732
chr9	ugt1a7	5194	4975	3577	3988	1479	1276	999	1813	3034.6	4840.37	1228.83	0.25387	-1.97784	5.96338e-22	8.57267e-20	0.219877	0.0184867
chr6	cyp24a1	57170	44094	32291	35088	352385	277029	228432	349424	157007	45801.4	268213	5.85599	2.54991	6.14044e-22	8.73803e-20	0.0422289	0.054237
chr4	si:dkey-14d8.6	16405	17658	12165	15977	8000	3854	3757	4262	10718.9	17034.7	4403.08	0.258477	-1.95189	8.45556e-22	1.19122e-19	0.431623	0.467986
chr15	elna	1050	980	1022	1138	5485	4712	3788	6275	2829.49	1164.98	4494	3.85759	1.9477	1.26047e-21	1.75817e-19	0.114007	0.0561704
chr18	si:ch211-219a15.3	699	724	512	633	267	117	81	68	410.144	702.826	117.462	0.167128	-2.58097	1.48116e-21	2.04574e-19	0.0992798	0.46481
chr7	six7	14680	19774	17415	21217	10010	4896	3566	4738	12712.6	20339.6	5085.55	0.250031	-1.99982	2.19259e-21	2.99896e-19	3.15866	0.65107
chr5	ela3l	258811	265120	225532	277306	69303	44904	46685	61758	166617	283579	49654.1	0.175098	-2.51377	2.44291e-21	3.30921e-19	0.579802	0.0219495
chr12	zgc:163057	69	63	80	49	550	511	407	764	282.771	72.7814	492.761	6.77042	2.75925	2.46667e-21	3.30957e-19	0.0763558	0.409341
chr5	LOC559192	228	259	210	191	883	1181	1320	1962	726.697	244.132	1209.26	4.9533	2.30839	2.65024e-21	3.52232e-19	0.0183518	4.9235
chr24	zgc:162925	1356	1562	1154	1154	4998	5136	5416	8831	3440.04	1432.15	5447.93	3.80403	1.92753	3.41053e-21	4.49042e-19	0.0207427	3.32578
chr5	mthfd2	376	422	269	299	1583	1570	1679	2605	1018.8	371.896	1665.71	4.47896	2.16317	8.16072e-21	1.06452e-18	0.02314	2.25155
chr16	zgc:161979	21800	27635	17959	16554	7271	6381	4789	8476	14411.5	22871.9	5951.08	0.260191	-1.94236	8.41318e-21	1.08738e-18	1.39552	0.0132467
chr7	agxt2l1	4918	5180	3884	3881	1927	1263	1014	1663	3089.96	4888.89	1291.03	0.264074	-1.92099	9.33233e-21	1.19522e-18	0.165298	0.07104
chr17	zgc:194887	872	1003	922	909	281	194	198	246	616.513	1027.06	205.966	0.200539	-2.31804	1.18493e-20	1.5039e-18	0.716181	0.0314873
chr11	il34	17	13	23	16	59	73	216	601	111.412	19.5124	203.312	10.4196	3.38123	1.3088e-20	1.64629e-18	0.0422868	18.3758
chr5	hmgcra	2725	3190	2370	2045	10774	10429	9639	14742	6513.84	2826.76	10200.9	3.6087	1.85148	1.73692e-20	2.16547e-18	0.0792251	0.998986
Zv9_NA965	zgc:91963	62	50	62	72	457	551	361	676	261.6	68.7831	454.418	6.60652	2.72389	2.80606e-20	3.4677e-18	0.0537338	0.978442
chr5	LOC796384	1854	2157	1608	1381	7176	6976	6486	10087	4392.85	1915.47	6870.23	3.5867	1.84266	4.86324e-20	5.95768e-18	0.0792793	1.09951
chr15	il12a	23	25	17	35	185	192	271	480	139.284	27.611	250.956	9.08899	3.18412	6.34274e-20	7.70314e-18	0.0471008	3.98947
chr2	rbp2b	970	989	803	753	263	208	152	267	580.299	964.384	196.213	0.203459	-2.29719	6.73093e-20	8.10473e-18	0.177092	0.00959522
chr4	gys2	8033	7666	5292	6692	3100	2348	1747	2615	4866	7555.5	2176.5	0.288069	-1.79551	1.3334e-19	1.59195e-17	0.362302	0.0682269
chr10	si:ch73-46j18.5	3599	4010	3093	3204	17114	13593	11219	17887	8541.87	3818.55	13265.2	3.47388	1.79655	1.98806e-19	2.3536e-17	0.0119655	0.0133057
chr24	zgc:172142	755	829	526	572	2532	2816	2850	4345	1774.36	729.393	2819.32	3.8653	1.95058	2.79815e-19	3.28503e-17	0.0405135	2.72943
chr18	LOC567512	766	732	420	638	251	119	86	145	411.996	693.564	130.429	0.188056	-2.41077	3.23517e-19	3.7667e-17	0.874101	0.20893
chr16	zgc:136551	3126	3158	2354	2587	10048	12196	10018	14849	6845	3072.69	10617.3	3.45539	1.78885	4.12825e-19	4.76712e-17	0.00218167	2.04021
chr14	gabra6a	2238	2476	1532	1491	924	479	400	653	1317.3	2098.15	536.457	0.255681	-1.96758	5.86696e-19	6.71981e-17	1.17239	0.230605
chr9	rdh1	8767	7620	6713	7209	3407	2684	2132	2913	5410.4	8334.39	2486.42	0.298333	-1.74501	1.14316e-18	1.29877e-16	0.30517	0.057968
chr7	slc1a2a	6595	7174	5226	6305	4048	1952	1509	1802	4494.05	6939.73	2048.37	0.295166	-1.7604	1.76227e-18	1.98615e-16	0.176246	0.930021
chr10	hyou1	2412	2760	2043	2218	7445	8627	7854	14491	5562.11	2588.15	8536.07	3.29813	1.72165	2.99217e-18	3.34553e-16	0.0154207	3.71124
chr1	cx44.1	1351	1579	1102	1187	758	339	196	301	886.58	1428.08	345.077	0.241636	-2.04909	3.39806e-18	3.76944e-16	0.19578	0.856974
chr7	zgc:172260	85	92	38	89	587	367	349	860	273.991	82.188	465.795	5.66743	2.50269	6.35031e-18	6.98931e-16	0.107446	2.19613
chr12	zgc:153920	57	24	37	27	281	242	283	478	162.589	39.9439	285.234	7.14087	2.8361	7.18047e-18	7.84174e-16	0.102473	1.40763
chr21	zgc:153027	451	383	420	453	1566	1683	1604	3200	1125.96	474.476	1777.44	3.74611	1.90539	7.4315e-18	8.05345e-16	0.101541	3.63759
chr3	zgc:100868	8175	7429	7634	5869	28270	25357	31948	40985	18346.4	8042.11	28650.7	3.56258	1.83292	8.84358e-18	9.51056e-16	0.125005	3.38921
chr2	slc1a8b	3559	4232	2670	2444	1926	1066	721	942	2264.95	3505.47	1024.42	0.292235	-1.7748	1.559e-17	1.66388e-15	1.41192	0.667108
chr5	grk1b	4476	4509	3159	3161	2250	1166	971	1234	2704.77	4169.8	1239.74	0.297314	-1.74994	1.57672e-17	1.67013e-15	0.483791	0.521152
chr15	LOC100002960	3131	3168	2408	2630	968	904	891	1265	2005.56	3106.28	904.841	0.291294	-1.77945	1.67069e-17	1.75647e-15	0.00503892	0.0849395
chr25	cyp2x9	1866	2037	1271	1593	611	616	358	674	1171.17	1842.93	499.421	0.270993	-1.88367	2.50333e-17	2.61236e-15	0.380176	0.0930216
chr17	prox2	1228	1365	941	1087	710	310	211	206	789.545	1263.66	315.431	0.249617	-2.00221	2.85094e-17	2.95324e-15	0.111767	1.02956
chr8	zgc:110354	871	923	1379	1176	3010	3257	4461	7081	2613.99	1231.58	3996.4	3.24493	1.69819	3.70587e-17	3.81083e-15	0.704831	7.93173
chr10	cldn5b	1088	1008	937	1113	4349	4803	2989	4832	2469.35	1146.85	3791.84	3.3063	1.72522	5.62508e-17	5.74247e-15	0.0775619	1.43993
chr7	faah2b	1649	1642	1215	1196	640	404	287	549	983.456	1557.07	409.843	0.263214	-1.92569	5.77827e-17	5.85642e-15	0.256398	0.115061
chr2	zgc:153913	1522	1710	1286	1405	480	482	418	590	1034.49	1625.93	443.043	0.272485	-1.87575	6.55975e-17	6.60098e-15	0.093348	0.0479531
chr8	mmp9	1372	1276	1321	1100	3343	9461	2988	4257	3010.9	1403.29	4618.51	3.29119	1.71861	1.00092e-16	9.94131e-15	0.11978	27.61
chr19	yars	4998	5649	3778	4490	14772	16287	15624	27872	10876.8	5168.82	16584.8	3.20863	1.68196	1.00203e-16	9.94131e-15	0.0241646	3.37132
chr1	c3b	4454	5554	4358	3919	1371	1872	1345	2488	3302.91	5027.96	1577.87	0.313818	-1.672	1.23572e-16	1.2174e-14	0.84292	0.31207
chr16	aqp10a	1138	1082	705	815	402	300	192	249	635.29	1016.13	254.448	0.250408	-1.99765	1.34561e-16	1.31645e-14	0.473744	0.182385
chr8	zgc:113651	32	20	32	24	130	205	350	283	130.147	30.2184	230.076	7.61377	2.92861	1.63674e-16	1.59023e-14	0.0502194	7.34302
chr3	hspb9	2798	3221	2370	2281	11706	13995	6819	8003	6053.47	2921.72	9185.23	3.14378	1.6525	1.66111e-16	1.60286e-14	0.0418072	8.30043
chr15	cyp2y3	9853	9345	7428	7806	4188	3096	2316	4197	6233.44	9435.57	3031.32	0.321265	-1.63817	1.70139e-16	1.63055e-14	0.0809285	0.0466383
chr5	hspa5	14211	16366	12324	13938	45210	58767	53447	99769	36429.3	15621.1	57237.5	3.6641	1.87346	2.08155e-16	1.98141e-14	0.0151497	4.20126
chr16	icn2	18945	17391	11772	11404	9678	6138	3561	4373	10697.1	16141.2	5252.99	0.32544	-1.61954	4.92134e-16	4.65314e-14	1.45557	0.948652
chr15	rbp2a	11530	11332	8023	7916	5174	3561	2730	4468	7039.42	10568.5	3510.38	0.332156	-1.59007	7.31991e-16	6.87486e-14	0.600586	0.0958275
chr21	hspa4a	4382	5542	4035	4600	14005	17566	14541	24016	10409.7	5102.71	15716.8	3.08008	1.62297	8.15207e-16	7.60572e-14	0.0630481	2.48782
chr2	agxtb	44419	43741	34786	37113	21102	12991	9626	13561	28279.1	43913.5	12644.6	0.287945	-1.79614	8.96286e-16	8.30715e-14	0.0151076	0.246081
chr8	LOC567547	2500	2907	1892	2082	8251	7821	7154	11491	5150.26	2558.29	7742.23	3.02632	1.59757	9.66679e-16	8.90103e-14	0.0482289	0.866566
chr15	hmbsb	573	602	453	492	1977	1962	1902	3057	1284.21	581.032	1987.39	3.42045	1.77419	1.0155e-15	9.28983e-14	0.0011857	1.38725
chr21	irf11	1262	1242	1470	1564	3402	4101	5473	8023	3149.75	1550.83	4748.67	3.06202	1.61448	1.05857e-15	9.62136e-14	0.348872	8.01865
chr7	serpine1	886	1270	1240	1335	3678	5167	3353	5853	2682.55	1322.93	4042.16	3.05546	1.61139	1.67182e-15	1.50978e-13	0.40144	2.80476
chr7	zgc:174688	161	113	52	74	23	6	12	6	58.559	106.494	10.6236	0.0997569	-3.32544	2.16445e-15	1.94221e-13	1.93985	0.101965
chr17	odc1	8694	11737	10503	9667	31939	38936	40396	54194	24423	11265	37581	3.33607	1.73815	2.37339e-15	2.11623e-13	0.153739	3.36185
chr24	pdia4	1450	1326	1338	1236	4180	4946	4004	6988	2983.85	1480.39	4487.31	3.03117	1.59987	2.42429e-15	2.14801e-13	0.0883072	1.95878
chr3	zgc:114180	3093	3197	2383	2415	1764	999	668	896	1992.57	3033.02	952.12	0.313918	-1.67154	2.51154e-15	2.21141e-13	0.126223	0.669772
chr11	uox	8844	7991	5006	6051	3526	3115	1966	3111	5081.08	7559.6	2602.56	0.344273	-1.53838	2.74609e-15	2.40292e-13	1.21661	0.151068
chr3	gh1	2493	1753	1830	2156	1298	750	436	634	1478.46	2273.62	683.306	0.300537	-1.73439	3.31405e-15	2.88199e-13	1.40644	0.727161
chr6	cish	7796	7666	6577	8415	3989	3424	2392	3059	5648.08	8411.85	2884.31	0.342887	-1.5442	4.05108e-15	3.50132e-13	0.934906	0.205944
chr22	guca1e	521	820	538	448	255	143	124	154	392.993	636.156	149.83	0.235524	-2.08605	4.42076e-15	3.79754e-13	1.66713	0.147304
chr22	gpx4a	34257	33177	22956	24207	14440	10594	7790	11513	20513.9	31197.7	9830.18	0.315093	-1.66615	4.7221e-15	4.03181e-13	0.461478	0.10041
chr12	pde6c	73855	80380	51297	56213	36820	20243	13466	21193	45622.1	71199.5	20044.7	0.281529	-1.82865	4.81945e-15	4.09014e-13	0.453758	0.412617
chr6	zgc:103559	1192	1211	985	911	446	300	354	393	758.173	1179.26	337.083	0.285842	-1.80671	8.32233e-15	7.02066e-13	0.210075	0.125634
chr2	zgc:92406	1176	1434	917	910	393	386	322	451	778.506	1208.2	348.815	0.288707	-1.79232	8.45166e-15	7.08732e-13	0.652934	0.0363762
chr5	si:dkey-127j5.5	8603	8423	6417	6941	23134	24860	24349	43316	17018.9	8318.22	25719.5	3.09195	1.62852	8.67805e-15	7.23411e-13	0.00407212	3.07938
chr11	zgc:92474	8649	8814	8188	7860	4395	3258	2812	3925	6234.54	9262.39	3206.68	0.346205	-1.5303	9.81455e-15	8.13338e-13	0.538563	0.0453863
chr3	cyp2k18	884	1110	835	684	246	300	243	381	612.803	962.772	262.834	0.272997	-1.87304	1.0118e-14	8.33581e-13	0.894952	0.10669
chr21	LOC568900	19502	20580	16890	20942	9091	6242	6341	10264	14279	21497.1	7060.76	0.328451	-1.60625	1.0664e-14	8.73457e-13	0.624414	0.0609516
chr3	zgc:172051	6342	6672	5728	5673	2320	2343	2245	3575	4536.03	6728.47	2343.59	0.348309	-1.52156	1.38412e-14	1.12714e-12	0.247281	0.199877
chr7	LOC570613	1975	2096	1736	1504	769	670	527	853	1316.96	2007.71	626.217	0.311907	-1.68081	1.63034e-14	1.32001e-12	0.470982	0.0046993
chr12	zgc:136337	30952	34466	30613	37240	19352	10719	9220	12468	24190	36953.7	11426.4	0.309208	-1.69335	2.03708e-14	1.63991e-12	1.27016	0.294848
chr6	zgc:171802	83	118	106	132	447	761	441	692	326.146	122.465	529.826	4.32634	2.11315	2.37387e-14	1.90018e-12	0.131873	2.98708
chr24	elovl2	1386	1562	1143	1137	523	385	415	612	931.156	1431.16	431.152	0.30126	-1.73092	2.53834e-14	2.02035e-12	0.18883	0.0578744
chr25	cat	18028	17614	13638	14453	8346	6020	5003	7718	11727.7	17456.3	5998.98	0.343657	-1.54096	2.56386e-14	2.0292e-12	0.0439441	0.0338974
chr2	tfa	51083	53937	45250	44850	14328	20739	14073	23743	35038.7	53713	16364.4	0.304663	-1.71471	2.63531e-14	2.07409e-12	0.160798	0.249083
chr24	abp1	13809	13412	10603	10705	6649	4755	3631	6070	8972.78	13294.6	4650.94	0.349837	-1.51525	3.19416e-14	2.49996e-12	0.112956	0.0669251
chr4	zgc:162331	2725	2936	2392	2558	1539	900	749	1148	1937.45	2921.21	953.686	0.32647	-1.61498	3.26729e-14	2.54307e-12	0.134873	0.211376
chr4	slc25a3a	5649	5836	4492	4373	3457	1866	1456	2047	3756.34	5572.46	1940.21	0.348178	-1.5221	3.65633e-14	2.83024e-12	0.182911	0.594342
chr6	igfbp2a	5936	5939	5133	5032	2622	2079	1820	3082	4095.92	6067.86	2123.98	0.350039	-1.51441	3.83244e-14	2.95035e-12	0.19241	0.019676
chr11	gata1a	219	174	178	172	719	750	758	1254	491.163	205.099	777.228	3.78953	1.92202	3.95576e-14	3.02873e-12	0.0451222	1.68727
chr21	zgc:153096	436	381	286	378	1345	1485	1164	2118	881.465	405.359	1357.57	3.34906	1.74376	4.06473e-14	3.0806e-12	0.0429655	1.12873
chr6	zgc:162630	9157	8982	7610	9369	26525	31232	28006	45950	19590.6	9687.28	29493.8	3.04459	1.60625	4.06723e-14	3.0806e-12	0.0563935	2.24547
chr20	si:dkey-25e12.3	101	114	100	87	393	660	482	623	302.398	110.899	493.897	4.45357	2.15496	4.20158e-14	3.16534e-12	0.0255853	2.71432
chr19	si:ch211-81a5.8	3280	3649	2736	3110	9666	10328	8719	15273	6646.77	3507.75	9785.8	2.78977	1.48014	5.02577e-14	3.76612e-12	0.0166286	1.5117
chr20	ttr	6625	6169	4004	4120	2968	2229	1627	2347	3852.82	5668.63	2037	0.359347	-1.47655	5.62477e-14	4.19269e-12	1.3041	0.143742
chr12	ch25h	46	154	228	426	546	854	918	1503	554.071	247.17	860.971	3.48331	1.80046	6.71439e-14	4.97854e-12	2.27448	5.14718
chr7	zgc:103580	66	46	56	56	183	737	100	366	187.07	62.1952	311.944	5.01557	2.32641	8.92204e-14	6.58082e-12	0.0466904	20.6922
chr13	brf1a	1362	1319	985	1039	3559	4097	3399	5714	2516.21	1285.91	3746.5	2.91349	1.54275	9.05868e-14	6.64681e-12	0.0165449	1.61065
chr2	dpyd	21663	22140	16275	18608	9074	7489	6843	10455	14542.9	21543.3	7542.49	0.350109	-1.51413	1.36792e-13	9.9851e-12	0.0268934	0.0188774
chr22	cp	22762	21659	18918	19642	9240	10835	6005	9427	15401.4	22849	7953.75	0.348101	-1.52242	1.47959e-13	1.07446e-11	0.152807	0.332451
chr22	manf	518	587	490	540	1558	1698	1714	3186	1199.29	589.456	1809.12	3.06913	1.61783	1.55052e-13	1.12019e-11	0.0445423	3.42863
chr8	gnat2	52277	53150	38463	38734	27298	17402	10410	16543	32787.4	49854.4	15720.5	0.315328	-1.66508	1.59474e-13	1.14626e-11	0.237079	0.427988
chr2	gadd45aa	1000	980	1133	1312	3598	4106	3252	4576	2371.35	1238.92	3503.79	2.8281	1.49983	2.32065e-13	1.65956e-11	0.410105	1.17271
chr20	mep1b	4497	4746	3436	3196	1846	1415	1333	2451	2941.47	4332.51	1550.43	0.357861	-1.48253	2.89613e-13	2.06064e-11	0.513973	0.109555
chr15	guca1c	5682	5727	4474	4848	4126	2174	1352	1738	3873.51	5687.02	2060.01	0.36223	-1.46502	3.26103e-13	2.30861e-11	0.00219056	1.44202
chr10	stc1l	3852	3287	2414	3015	1963	1084	847	1597	2312.16	3430.7	1193.62	0.347924	-1.52316	3.54017e-13	2.49369e-11	0.529635	0.310959
chr19	zgc:73075	60949	63652	39735	49880	32350	19126	13888	18819	38430.1	58284.6	18575.5	0.318704	-1.64971	3.7396e-13	2.62107e-11	0.408425	0.381709
chr8	si:dkey-45m5.4	541	546	465	501	2047	1854	1495	2333	1144.11	565.681	1722.53	3.04506	1.60647	4.16521e-13	2.90493e-11	0.0151589	0.0961108
chr4	epyc	4513	4516	4709	5112	2841	2155	1360	2192	3567.65	5248.07	1887.22	0.359602	-1.47553	5.14945e-13	3.57367e-11	1.64233	0.245696
chr25	rlbp1b	14526	14933	10897	10720	6463	5094	4535	7282	9566.14	13948	5184.32	0.37169	-1.42783	5.53404e-13	3.82174e-11	0.302387	0.0111648
chr22	gcga	1194	1087	970	924	397	513	243	447	752.388	1148.17	356.607	0.310588	-1.68693	6.4709e-13	4.44693e-11	0.226671	0.335527
chr17	ctsl.1	35226	33966	31842	38708	16743	14096	11126	15921	25824.2	38723.6	12924.7	0.333769	-1.58308	6.57168e-13	4.49426e-11	1.02075	0.0254277
chr13	pygl	5063	4623	3594	4084	2327	1832	1409	2323	3249.9	4754.25	1745.55	0.367156	-1.44554	6.82364e-13	4.64403e-11	0.1345	0.0181161
chr6	zgc:153311	154	202	141	141	788	835	528	744	412.547	174.811	650.284	3.71993	1.89527	8.05428e-13	5.45522e-11	0.0371667	1.06284
chr21	guca1d	488	319	235	228	168	75	47	64	209.928	342.864	76.9908	0.224552	-2.15488	8.17782e-13	5.5061e-11	2.12326	0.441942
Zv9_scaffold3548	gchfr	2576	2501	1733	1896	1129	730	634	1242	1593.38	2371.81	814.951	0.343599	-1.5412	8.20757e-13	5.5061e-11	0.296889	0.104793
chr9	phgdh	3724	3938	2718	2876	9748	9586	9264	14664	6642.53	3616	9669.06	2.67397	1.41898	8.37197e-13	5.58977e-11	0.036649	1.4399
chr12	asah2	9237	9427	7135	7381	4451	3542	2610	4980	6252.67	9083.38	3421.95	0.376727	-1.40841	1.01396e-12	6.73802e-11	0.0681837	0.0511761
chr25	guca1g	682	509	409	522	300	145	74	180	364.715	580.058	149.371	0.25751	-1.9573	1.06456e-12	7.0411e-11	0.664287	0.478856
chr13	mycl1a	1049	1245	1098	1312	3848	3509	3267	5373	2432.35	1305.35	3559.34	2.72673	1.44717	1.10001e-12	7.24157e-11	0.199015	0.744294
chr17	pth2	595	668	467	414	343	145	103	119	369.81	584.492	155.128	0.265406	-1.91373	1.17012e-12	7.66727e-11	0.500757	0.756264
chr8	zgc:136909	965	973	821	639	463	226	243	336	605.542	931.603	279.48	0.299999	-1.73697	1.25844e-12	8.20781e-11	0.749935	0.210213
chr23	agmat	2020	2132	1713	1828	1049	818	512	906	1419.09	2115.27	722.924	0.341765	-1.54892	1.31307e-12	8.52467e-11	0.0572002	0.138701
chr6	angptl3	2464	2734	1778	1625	1127	842	763	990	1584.75	2336.39	833.111	0.35658	-1.4877	1.32856e-12	8.58567e-11	1.03348	0.058552
chr13	zgc:171534	1708	1644	1373	2143	709	845	641	694	1280.46	1899.98	660.953	0.347874	-1.52336	1.33831e-12	8.60918e-11	2.2006	0.314866
chr25	igf2b	5032	4885	3738	4287	17981	14150	10483	15943	8957.6	4916.65	12998.6	2.64379	1.40261	1.45922e-12	9.34431e-11	0.00597269	0.491248
chr16	zgc:193613	140395	157887	119538	118354	55170	48198	35876	56518	95276	147021	43530.9	0.296086	-1.75591	1.47229e-12	9.38538e-11	0.156786	0.0115908
chr3	hbae1	4581	6927	6576	5274	16953	19850	17077	23333	11988.3	6505.43	17471.2	2.68563	1.42526	1.53261e-12	9.72584e-11	0.486312	1.6697
chr5	si:ch211-12e13.7	363	173	100	113	94	37	19	24	118.11	198.658	37.5612	0.189074	-2.40297	1.62183e-12	1.02459e-10	5.94739	0.490768
chr3	stat3	8416	8116	6133	6857	22397	23112	21547	32500	15208.5	8080.1	22337	2.76444	1.46699	1.86408e-12	1.17237e-10	0.00682506	1.22783
chr8	tfe3a	2245	2631	1596	1918	5656	6161	5842	9533	4182.32	2283.55	6081.08	2.66299	1.41305	1.90597e-12	1.19339e-10	0.08558	2.15908
chr16	zgc:92763	2336	2473	1778	1513	1189	838	534	954	1488.97	2207.19	770.75	0.3492	-1.51788	1.98777e-12	1.2391e-10	0.905324	0.205783
chr1	zgc:91963	9	14	11	12	113	107	96	139	57.3923	12.7417	102.043	8.00862	3.00155	2.32318e-12	1.44181e-10	0.0143411	0.120472
chr9	cdk5r2b	7964	8138	5962	7180	5398	2932	2368	3259	5542.64	8012.06	3073.23	0.383575	-1.38242	2.41238e-12	1.4906e-10	0.0901823	0.640529
chr4	kera	1828	1956	1312	1237	1221	567	410	483	1155.31	1722.42	588.193	0.341491	-1.55008	2.46674e-12	1.51753e-10	0.690714	1.1984
chr3	zgc:172253	2173	2160	2000	2022	854	770	720	1310	1558.58	2309.17	807.978	0.349899	-1.51499	2.61365e-12	1.60092e-10	0.364673	0.157444
chr3	LOC100007703	56	81	38	38	10	5	6	1	31.2136	57.2945	5.13274	0.0895852	-3.4806	3.39697e-12	2.07171e-10	0.633192	0.0636731
chr10	zgc:113625	19	10	27	35	115	111	197	247	89.4866	26.1124	152.861	5.85395	2.54941	4.24192e-12	2.57587e-10	0.228004	3.19096
chr14	zgc:77938	3315	3056	2445	2945	1545	1213	1047	1606	2215.61	3228.72	1202.49	0.372437	-1.42493	5.73353e-12	3.4667e-10	0.184832	0.00328093
chr22	zgc:63647	4520	4665	3579	4149	2280	1980	1447	2306	3211.54	4642.87	1780.21	0.383428	-1.38297	5.82183e-12	3.50504e-10	0.0544039	0.0316596
chr22	LOC563738	1851	1924	1580	1771	947	821	530	834	1328.92	1962.35	695.488	0.354415	-1.49649	7.0243e-12	4.21099e-10	0.130942	0.113971
chr7	zgc:172079	4446	4149	3888	4532	2066	2038	1525	2460	3255.62	4708.07	1803.17	0.382996	-1.3846	7.10411e-12	4.24079e-10	0.73188	0.0527117
chr10	arr3l	117184	121623	73662	87968	62609	37976	25092	32251	71785	108677	34892.8	0.321068	-1.63905	8.40609e-12	4.99683e-10	0.55809	0.47207
Zv9_scaffold3485	zgc:63614	1373	1197	790	744	586	389	289	410	740.153	1109.8	370.503	0.333846	-1.58275	8.65355e-12	5.12232e-10	1.5478	0.177897
chr6	hmga1b	3814	4164	3062	3513	13665	9659	8424	13675	7012.15	3990.83	10033.5	2.51413	1.33006	8.9959e-12	5.30269e-10	0.0122549	0.204819
chr8	ela2l	392196	415305	353740	436070	167469	104777	120536	175273	283840	441544	126136	0.285672	-1.80757	1.01126e-11	5.93611e-10	0.565988	0.0593402
chr1	junb	4617	7236	13025	20179	26489	38082	32402	56569	23705.1	13016.8	34393.5	2.64224	1.40176	1.04013e-11	6.07805e-10	3.30495	3.61359
chr21	c6	1664	1851	1255	1687	4896	5432	4101	6084	3188.86	1768.83	4608.89	2.60561	1.38162	1.04407e-11	6.07805e-10	0.0737554	0.919958
chr1	ugt5b3	1038	982	823	941	416	338	256	523	688.365	1041.09	335.645	0.322399	-1.63308	1.21669e-11	7.05379e-10	0.109429	0.0536691
chr2	zgc:153394	470	591	282	339	249	101	87	123	287.446	452.992	121.9	0.269101	-1.89378	1.29285e-11	7.46464e-10	1.32047	0.441947
chr6	klfd	172	193	158	143	625	634	581	976	405.289	183.128	627.449	3.42628	1.77664	1.37047e-11	7.88046e-10	0.0261825	0.831512
chr19	asns	2786	3104	2087	2291	7316	7689	6435	10340	4952.47	2802.11	7102.83	2.53481	1.34188	1.39648e-11	7.99738e-10	0.0390418	0.896195
chr24	si:ch211-234p6.12	6866	5165	4705	4962	2204	2254	2496	3672	4171.25	5952.15	2390.35	0.401594	-1.31619	1.45346e-11	8.29e-10	0.857541	0.45976
chr1	LOC100005630	1402	1467	1403	1288	665	544	452	748	1036.47	1539.19	533.745	0.346769	-1.52795	1.46411e-11	8.31709e-10	0.5933	0.00279849
chr5	hmbsa	739	830	621	654	2043	2322	1850	3405	1458.42	780.055	2136.79	2.73928	1.4538	1.50287e-11	8.50299e-10	0.0134358	1.51545
chr17	foxo3a	36416	37765	29038	31287	19524	12971	10750	16984	25088.4	36889.7	13287.1	0.360185	-1.47319	1.64557e-11	9.26135e-10	0.00631028	0.0785319
chr8	sult1st2	1272	1552	859	925	630	439	306	576	837.027	1247.15	426.903	0.342302	-1.54666	1.65006e-11	9.26135e-10	1.16289	0.0982427
chr25	cpa5	249679	263304	210840	240228	116905	73161	67991	99772	172231	265292	79170.9	0.298429	-1.74454	1.66699e-11	9.31927e-10	0.104268	0.0534568
chr10	zgc:56085	13854	15305	11606	11110	9146	5773	4113	6359	9899.56	14212.7	5586.41	0.393057	-1.34719	1.72492e-11	9.60499e-10	0.26819	0.398081
chr2	calrl	1884	1940	1814	1832	4446	5646	4804	8414	3637.07	2067.37	5206.77	2.51854	1.33259	1.77613e-11	9.85122e-10	0.0903671	2.8308
chr18	lctlb	4518	4366	2883	3615	3164	1810	987	1475	2907.74	4189.42	1626.05	0.388132	-1.36538	1.90456e-11	1.05221e-09	0.385403	1.39572
chr10	zgc:110200	6702	7209	5448	6370	3436	3174	2089	4068	4938.32	7065.28	2811.36	0.397911	-1.32948	1.92486e-11	1.05927e-09	0.110157	0.0997252
chr22	si:ch211-284e20.8	1802	2056	1671	1892	961	864	620	911	1398.21	2047.2	749.227	0.365976	-1.45018	1.99359e-11	1.09283e-09	0.361489	0.0608335
chr24	zgc:158823	1482	1383	1083	1171	703	540	360	609	944.76	1401.76	487.763	0.347965	-1.52299	2.01653e-11	1.10112e-09	0.0684765	0.0971516
chr18	gnb5b	6627	6998	5038	5263	4471	2464	2123	2809	4580.44	6539.27	2621.6	0.400901	-1.31868	2.05144e-11	1.11585e-09	0.132056	0.555148
chr23	pm20d1.1	5082	5185	3790	3961	2786	1979	1539	2517	3435.15	4924.47	1945.82	0.395133	-1.33959	2.15377e-11	1.16701e-09	0.11643	0.0759251
chr2	mpv17l2	552	649	469	500	1393	1543	1758	2757	1133.76	594.836	1672.69	2.81202	1.49161	2.4205e-11	1.30651e-09	0.0233007	3.48793
chr1	zgc:153443	6979	8266	4716	5426	4425	2746	2068	3450	4833.87	6884.76	2782.98	0.404223	-1.30678	2.50327e-11	1.34603e-09	1.05699	0.295958
chr13	zgc:112210	439	422	260	362	147	117	79	151	255.824	403.216	108.432	0.268917	-1.89477	3.86664e-11	2.07123e-09	0.370915	0.0247476
chr12	aqp8a.2	3314	3288	2606	2802	1623	1257	1010	1888	2282.59	3295.45	1269.72	0.385294	-1.37597	3.94267e-11	2.10395e-09	0.0085071	0.0415632
chr12	zgc:109930	27029	23584	22164	23180	11600	8471	9325	15997	18247.4	26467.1	10027.8	0.378877	-1.4002	3.98984e-11	2.12109e-09	0.375266	0.200521
chr9	crygm2c	1227	1022	625	850	3626	2883	2200	3323	1840.86	1008.22	2673.5	2.65169	1.40691	4.16815e-11	2.20444e-09	0.226205	0.272392
chr19	cyt1	431021	470813	331157	370117	186050	169145	81071	158662	284637	438431	130842	0.298432	-1.74452	4.17792e-11	2.20444e-09	0.0654571	0.196618
chr20	hsp90a.2	10450	11800	11184	11242	27547	32682	34311	52413	22741.5	12399.1	33083.9	2.66824	1.41589	4.39596e-11	2.30852e-09	0.135273	3.28796
chr12	rangap1	711	836	532	536	2160	2009	1632	2918	1320.94	711.495	1930.38	2.71314	1.43996	4.40795e-11	2.30852e-09	0.0932554	0.416353
chr7	cars	2804	2929	2159	2414	6707	6929	6621	10888	4887.79	2822.49	6953.09	2.46346	1.30069	4.54048e-11	2.36912e-09	0.00320554	1.8006
chr15	aldoca	2642	2803	1818	1706	1708	725	683	1114	1676.75	2434.49	919.009	0.377495	-1.40547	4.71441e-11	2.4508e-09	0.984944	0.752642
chr2	igfbp1b	55094	42523	40755	45868	196335	142072	140608	230662	103871	50759	156983	3.09271	1.62887	4.84486e-11	2.50935e-09	0.0611153	0.332815
chr20	cyp2n13	9608	10394	7417	7891	5865	4209	2858	5023	6799.27	9654.38	3944.16	0.408536	-1.29146	5.3985e-11	2.78586e-09	0.116568	0.193949
chr5	fbp1a	12417	12196	9384	10416	6614	5586	3988	6230	8575.46	12171	4979.89	0.409159	-1.28927	5.56095e-11	2.85922e-09	0.0141199	0.0671
chr2	bokb	527	520	430	451	257	178	92	172	341.301	529.923	152.68	0.288118	-1.79527	5.68628e-11	2.91303e-09	0.0261878	0.249905
chr20	mep1a.2	3490	3976	3139	3302	2133	1425	1192	2077	2662.87	3826.27	1499.48	0.391889	-1.35148	5.77212e-11	2.94629e-09	0.192436	0.0759764
chr13	gstal	13335	11559	9068	9213	7194	5328	3947	5448	8333.22	11790.6	4875.88	0.413541	-1.2739	6.76293e-11	3.43957e-09	0.497134	0.216513
chr4	e2f7	526	514	481	447	1409	1394	1540	2338	1021.02	543.36	1498.68	2.75817	1.46371	7.08123e-11	3.5885e-09	0.0514015	2.04805
chr11	zgc:162969	103	92	30	60	301	351	307	427	194.477	75.6485	313.306	4.1416	2.05019	8.24953e-11	4.16198e-09	0.259097	0.730991
chr6	pde6h	145741	135741	97637	112195	76220	49284	30299	45031	89143.9	134078	44209.9	0.329733	-1.60063	8.27197e-11	4.16198e-09	0.181019	0.371859
chr1	cpb2	928	903	635	731	348	342	204	426	581.24	872.395	290.085	0.332516	-1.58851	8.3979e-11	4.21031e-09	0.116925	0.0958367
chr1	rtn4rl2a	3287	3835	3419	2771	2169	1308	1535	1557	2578.9	3675.03	1482.78	0.403474	-1.30945	9.1518e-11	4.57201e-09	1.08354	0.415621
chr2	slc2a2	7147	6933	5259	5673	3868	2888	2159	3929	4833.18	6844.17	2822.18	0.412349	-1.27806	9.86469e-11	4.91074e-09	0.0611326	0.061417
chr3	pvalb5	5373	5290	3340	3551	3590	2313	1385	1605	3366.04	4759.14	1972.94	0.414558	-1.27035	1.0858e-10	5.38619e-09	0.945198	1.29006
chr1	cyp3a65	183083	155550	122452	127923	78446	58444	41363	60741	106936	160865	53007.4	0.329514	-1.60159	1.16985e-10	5.78275e-09	0.373993	0.0991206
chr5	apoa1	139449	163036	103994	101297	66130	46545	36965	59774	92150.2	138085	46215.2	0.334686	-1.57912	1.26119e-10	6.21247e-09	0.682333	0.0379158
chr5	akr1a1a	326	277	234	217	85	67	74	105	181.245	288.404	74.0857	0.256881	-1.96083	1.27671e-10	6.267e-09	0.267919	0.0361809
chr8	upb1	2798	2763	2130	2046	1206	1115	960	1446	1859.9	2663.09	1056.71	0.396797	-1.33353	1.28129e-10	6.26767e-09	0.230027	0.0385106
chr20	ociad2	1135	1092	880	819	2221	3138	2563	4380	1916.8	1075.08	2758.51	2.56586	1.35944	1.30436e-10	6.3584e-09	0.0462145	3.01404
chr9	kdelc1	351	297	296	256	969	1021	973	1336	650.706	330.869	970.543	2.93332	1.55253	1.32029e-10	6.41387e-09	0.0781849	0.974338
chr15	tmem195	5654	4813	3612	4962	2483	2194	1934	3126	3688.81	5211.7	2165.91	0.415585	-1.26679	1.41611e-10	6.85573e-09	0.742366	0.0484437
chr22	zgc:114170	6788	5657	5089	5872	18289	16729	13200	21961	11016.4	6443.23	15589.7	2.41954	1.27473	1.52784e-10	7.37129e-09	0.0810155	0.158079
chr13	prph2b	22194	19934	14795	16201	13731	8133	5944	8839	14006.5	19953.7	8059.23	0.403896	-1.30794	1.55607e-10	7.48186e-09	0.328433	0.526007
Zv9_NA897	tfr2	1390	1495	1220	1200	3016	3298	3644	6240	2536.14	1458.73	3613.55	2.47719	1.30871	1.57687e-10	7.5561e-09	0.0256222	4.09869
chr16	lim2.5	5407	5020	4176	4709	3646	2328	1676	2257	3750.26	5307.61	2192.91	0.413163	-1.27522	1.60597e-10	7.66948e-09	0.116407	0.546578
chr2	LOC100005645	745	891	615	724	418	293	204	320	543.831	815.162	272.5	0.33429	-1.58083	1.73537e-10	8.25941e-09	0.188186	0.123667
chr8	cpox	497	522	355	447	1445	1502	1254	1909	933.517	497.708	1369.33	2.75126	1.4601	1.87036e-10	8.87195e-09	0.0227507	0.540088
chr5	zgc:114142	10903	10716	8417	9440	5805	4866	3453	6416	7677.08	10831.5	4522.63	0.417543	-1.26	1.87676e-10	8.8724e-09	0.0196047	0.0524607
chr25	zgc:101540	4530	4998	3322	3595	2726	1958	1482	2229	3171.13	4483.14	1859.13	0.414693	-1.26988	1.88692e-10	8.89059e-09	0.293362	0.139774
chr12	ankrd1b	10384	12999	8868	8901	6626	5646	3977	5139	8022.17	11251.7	4792.69	0.425954	-1.23123	1.95525e-10	9.18188e-09	0.579107	0.257018
chr16	zgc:194131	26394	30101	21193	21206	14631	10598	8529	14785	18857.6	27027.4	10687.8	0.395444	-1.33846	2.16986e-10	1.01558e-08	0.294823	0.0350682
chr15	tnfb	90	104	77	113	325	411	344	620	242.46	105.915	379.006	3.57839	1.83931	2.29504e-10	1.07061e-08	0.0753952	1.36083
chr21	zgc:110053	1725	1861	1243	1412	1143	719	409	674	1173.44	1702.28	644.585	0.378659	-1.40103	2.38638e-10	1.10955e-08	0.169171	0.663722
chr8	dio1	2671	2405	2006	1794	1228	895	828	1389	1694	2429.53	958.473	0.39451	-1.34187	2.40534e-10	1.11469e-08	0.520823	0.0354817
chr14	zgc:195063	4773	5668	4744	5059	3360	2396	1855	2891	3957.56	5593.09	2322.03	0.41516	-1.26826	2.48953e-10	1.14992e-08	0.589302	0.104249
chr25	cpa1	31358	29352	23404	29291	17027	10974	11430	15513	21697.5	31158.9	12236.1	0.392701	-1.3485	2.53948e-10	1.16916e-08	0.276606	0.103771
chr4	pparaa	8482	8454	6249	7588	4681	3542	2995	4967	6004.37	8431.01	3577.72	0.424352	-1.23667	2.65455e-10	1.21815e-08	0.103576	0.0123326
chr8	LOC100006238	4268	4540	3575	3895	2632	2013	1607	2109	3170.87	4473.36	1868.38	0.417669	-1.25957	2.72149e-10	1.24482e-08	0.0515454	0.139574
chr17	dio2	226	258	233	154	964	733	634	912	481.1	239.93	722.271	3.01034	1.58993	3.00059e-10	1.36804e-08	0.183405	0.103199
chr18	si:dkeyp-1h4.3	171	154	159	160	752	663	483	632	373.062	178.549	567.574	3.17881	1.66848	3.04056e-10	1.38179e-08	0.0549565	0.556981
chr14	arl3l2	1571	1659	1362	1290	979	641	487	666	1115.44	1616.33	614.554	0.380216	-1.39511	3.15301e-10	1.42828e-08	0.168784	0.260329
chr21	fabp6	20884	22234	13439	12559	10768	8177	6420	10059	13270.7	18693.4	7847.95	0.419825	-1.25214	3.3575e-10	1.51604e-08	1.71739	0.0391691
chr10	mmp13a	635	528	573	722	1408	3373	1424	1585	1245.37	684.023	1806.71	2.6413	1.40125	3.49719e-10	1.57407e-08	0.283476	14.4481
chr2	hig1	4816	5602	3939	3815	12477	12048	11074	17112	8376.68	4965.78	11787.6	2.37376	1.24717	3.55825e-10	1.59645e-08	0.0813702	0.777361
chr19	s100s	3637	3175	2332	2199	2300	1283	890	1260	2171.71	3084.27	1259.14	0.408246	-1.29249	3.84135e-10	1.718e-08	1.01983	0.862446
chr6	acox1	8976	8430	6354	6847	4924	3903	3072	4330	5992.18	8365.65	3618.71	0.432568	-1.209	3.91622e-10	1.74594e-08	0.150446	0.0788991
chr2	LOC100003647	504	445	741	907	1544	2920	981	2786	1276.88	738.685	1815.08	2.45717	1.297	3.99326e-10	1.77467e-08	1.3849	8.56852
chr16	zgc:113232	6666	6301	5696	5404	4015	3299	2068	3327	4721.37	6629.12	2813.61	0.424432	-1.23639	4.01364e-10	1.77812e-08	0.300555	0.24665
chr16	invs	853	809	746	862	2205	2404	2135	3388	1586.67	904.307	2269.03	2.50914	1.32719	4.28898e-10	1.89414e-08	0.087672	1.18627
chr19	gnb3b	45453	46755	40369	41106	29312	18920	13214	20275	32934.1	47872.6	17995.6	0.375906	-1.41156	4.3073e-10	1.89629e-08	0.162801	0.298187
chr10	ugt5d1	436	445	330	285	163	137	138	106	266.737	408.04	125.435	0.307409	-1.70177	4.79241e-10	2.10329e-08	0.390014	0.235779
chr16	ndrg1l	13026	11052	10231	12257	44005	36194	28168	36492	22656.5	12851.2	32461.9	2.52599	1.33685	4.94777e-10	2.16473e-08	0.0967295	0.699019
chr14	LOC564844	846	845	722	721	336	279	282	464	582.366	862.501	302.231	0.350412	-1.51288	5.63499e-10	2.45776e-08	0.0850687	0.0849868
chr9	crygm1	275	238	146	183	1010	716	614	762	460.817	227.876	693.758	3.04446	1.60619	5.88515e-10	2.55895e-08	0.110513	0.691746
chr8	si:dkey-190g11.3	321	272	237	261	126	89	69	86	191.164	299.751	82.577	0.275485	-1.85995	7.39041e-10	3.20357e-08	0.124911	0.0761761
chr25	zgc:113028	6582	6905	5475	6585	19218	16607	14509	23877	11755.8	7031.78	16479.7	2.34361	1.22873	7.65638e-10	3.30868e-08	0.0463938	0.214779
chr17	dnmt6	5254	5321	4257	4680	16123	12069	10787	16854	8871.62	5361.03	12382.2	2.30967	1.20769	7.69765e-10	3.31634e-08	0.00533831	0.0751979
chr18	ces2	35207	34990	26603	27530	16447	16340	12329	16121	23911.8	34023.2	13800.4	0.405616	-1.30181	7.75347e-10	3.33021e-08	0.0709063	0.127297
chr18	si:dkey-24l11.1	3210	3373	2523	2856	1763	1375	983	2056	2314.35	3279.59	1349.12	0.411368	-1.2815	8.2098e-10	3.51549e-08	0.0197055	0.11252
chr17	wars	1971	2187	1479	1627	4780	4568	4479	7111	3329.3	1982.8	4675.79	2.35817	1.23767	8.91603e-10	3.80633e-08	0.0372572	1.21849
chr11	zgc:171226	210	148	136	97	693	573	469	565	339.318	161.036	517.6	3.21419	1.68445	9.23997e-10	3.93271e-08	0.221553	0.518355
chr1	ugt5b4	1168	1049	1002	998	561	449	373	574	799.554	1164.18	434.927	0.37359	-1.42047	9.5701e-10	4.06095e-08	0.299616	0.00246652
chr2	mmp14b	5005	4944	4026	4804	14314	14605	9592	14788	8539.18	5167.94	11910.4	2.30467	1.20456	1.00791e-09	4.2641e-08	0.0411191	0.91951
chr6	desmb	5384	5435	4517	4294	2743	2296	2008	3459	3858.59	5392.08	2325.1	0.431206	-1.21355	1.02968e-09	4.34315e-08	0.180349	0.0527873
chr19	LOC797776	702	737	688	655	2136	2519	1696	2188	1351.72	769.604	1933.84	2.51277	1.32928	1.06326e-09	4.47141e-08	0.080317	1.75841
chr14	tdo2a	9354	8837	6550	7240	5415	4039	3283	4630	6302.16	8738.46	3865.86	0.442397	-1.17659	1.14905e-09	4.8178e-08	0.141114	0.0944002
chr9	zgc:66484	2982	2901	2100	2276	1680	1331	899	1369	1985.89	2800.88	1170.9	0.418047	-1.25826	1.17622e-09	4.91711e-08	0.141863	0.173342
chr5	zgc:110340	3861	4691	6852	7961	12270	15206	15212	23803	10802.7	6647.95	14957.4	2.24992	1.16987	1.21426e-09	5.06111e-08	1.87784	3.37004
chr9	stat1b	96	95	86	85	195	524	270	555	223.507	99.8895	347.125	3.47509	1.79705	1.2507e-09	5.19761e-08	0.0134946	4.80062
chr4	cd36	21944	22392	16690	17784	12054	9087	7012	12962	15299.5	21567.7	9031.31	0.418742	-1.25587	1.2605e-09	5.22291e-08	0.0395958	0.0467815
chr5	fep15	5877	6052	5969	5828	3302	2459	2728	4356	4716.41	6581.64	2851.18	0.433202	-1.20689	1.31076e-09	5.41527e-08	0.865958	0.222818
chr19	zgc:162356	14569	13445	9965	10054	7997	6009	4821	7082	9427.55	13098.2	5756.89	0.439517	-1.18601	1.35242e-09	5.57103e-08	0.43767	0.0678569
chr2	zgc:161973	1137	1159	741	803	609	367	306	497	716.804	1042.9	390.705	0.374633	-1.41645	1.45468e-09	5.97479e-08	0.446006	0.143737
chr8	zgc:162337	7850	6668	5036	4512	4834	3049	2102	3125	4715.66	6543.73	2887.59	0.441275	-1.18025	1.46433e-09	5.99693e-08	1.41285	0.608791
chr20	si:ch211-260g14.8	509	590	406	427	1204	1692	1247	1984	953.786	527.977	1379.6	2.61299	1.3857	1.49729e-09	6.10414e-08	0.0326178	1.96778
chr14	stc2	2539	2583	1792	1936	1238	954	922	1411	1709.86	2413.38	1006.35	0.416988	-1.26192	1.49917e-09	6.10414e-08	0.188693	0.0379111
chr8	foxe3	156	232	161	193	84	41	35	69	126.929	204.332	49.526	0.242381	-2.04465	1.54318e-09	6.26521e-08	0.497171	0.098164
chr11	zgc:55406	93607	90278	67835	71880	48401	34651	24842	41174	60656.7	88468	32845.3	0.371268	-1.42947	1.56636e-09	6.34106e-08	0.0909642	0.0932288
chr22	zgc:110409	4340	5096	3748	3838	2708	1965	1554	2922	3336.64	4667.3	2005.97	0.429793	-1.21829	1.63766e-09	6.61072e-08	0.228019	0.0700236
chr16	LOC100005476	3426	3149	2280	2170	2445	1131	942	1242	2131.34	2999.89	1262.79	0.420945	-1.2483	1.67284e-09	6.73344e-08	0.750977	1.1823
chr12	tectb	199	143	241	152	669	685	587	745	407.265	206.775	607.754	2.9392	1.55542	1.70863e-09	6.8579e-08	0.504849	0.553796
chr1	pmm2	254	292	210	168	772	783	646	1052	488.901	252.056	725.746	2.87931	1.52572	1.88845e-09	7.55809e-08	0.112534	0.386107
chr2	urod	877	923	645	725	2392	2305	1870	2962	1495.98	866.009	2125.94	2.45488	1.29565	1.96918e-09	7.85495e-08	0.0143979	0.256249
chr7	drd4b	568	635	447	477	298	246	136	205	388.939	581.612	196.266	0.337453	-1.56724	1.97377e-09	7.85495e-08	0.0833101	0.240988
chr22	zgc:113317	46	48	19	13	220	148	102	231	92.5578	33.2491	151.866	4.56753	2.19141	2.05572e-09	8.15801e-08	0.266323	0.472658
chr16	si:dkey-53p21.1	815	771	748	1013	1929	3110	1673	3265	1579.18	930.23	2228.13	2.39524	1.26017	2.08811e-09	8.26327e-08	0.348164	3.82622
chr16	epb41	950	1028	764	729	2598	2549	1997	3152	1623.81	949.484	2298.13	2.4204	1.27525	2.42628e-09	9.57462e-08	0.0443841	0.276689
chr19	zgc:92739	6781	6083	5953	6305	3831	2888	2452	4667	4993.29	6950.03	3036.54	0.43691	-1.19459	2.48926e-09	9.79574e-08	0.592608	0.0936053
chr20	serpina1	24331	22029	15765	18928	10883	9407	8817	13727	15830.4	22114.1	9546.64	0.431699	-1.2119	2.49764e-09	9.80133e-08	0.308911	0.0687937
chr1	LOC100004138	2	1	2	0	21	30	29	44	14.7109	1.38818	28.0336	20.1945	4.33589	2.54716e-09	9.96787e-08	0.0258578	0.423537
chr21	cell	35341	40486	30512	35087	21160	13882	14078	21798	27284.1	38875.6	15692.6	0.403662	-1.30878	2.61359e-09	1.01995e-07	0.189398	0.0703033
chr20	mep1a.1	5599	6660	4592	5272	3279	2633	2224	4032	4369.99	6058.25	2681.73	0.442658	-1.17574	2.62113e-09	1.02007e-07	0.248963	0.0561452
chr1	slc34a2a	4848	5112	4222	4468	2946	2364	1948	2919	3699.67	5134.58	2264.75	0.441078	-1.1809	2.68981e-09	1.04391e-07	0.113746	0.012831
chr2	sst2	473	424	379	432	204	132	144	204	311.478	470.822	152.134	0.323124	-1.62984	2.98967e-09	1.1571e-07	0.17159	0.0469895
chr7	zgc:112160	170399	183744	159404	177897	84193	55431	62698	101195	129104	191102	67106.5	0.351155	-1.50982	3.11243e-09	1.20131e-07	0.349561	0.0966888
chr9	si:dkey-57a22.9	199	200	176	249	678	1058	465	698	442.097	228.39	655.805	2.87143	1.52177	3.32037e-09	1.27807e-07	0.163582	4.6932
chr21	zgc:136410	1434	1430	1142	1082	668	580	516	749	978.101	1394.2	562.001	0.403098	-1.3108	3.54607e-09	1.35773e-07	0.161615	0.0228363
chr10	alg5	2745	2717	2032	2529	6178	6572	5277	9623	4441.88	2748.37	6135.4	2.23238	1.15858	3.54659e-09	1.35773e-07	0.0337643	1.2069
chr12	zgc:85752	2523	2414	1576	1982	5226	5158	4763	8459	3775.34	2311.94	5238.74	2.26595	1.18012	3.62092e-09	1.38242e-07	0.0898689	1.53235
chr13	acta1b	116714	128857	107861	82499	75121	54377	30286	39905	81991.3	119700	44282.2	0.369942	-1.43463	3.91947e-09	1.49236e-07	0.892762	0.570565
chr6	rhcg2a	10179	11422	8513	9059	7371	4910	3469	6057	7762.67	10743.7	4781.59	0.445057	-1.16794	3.95155e-09	1.50052e-07	0.099328	0.275939
chr14	zgc:174917	441	274	839	742	1294	2547	1038	2044	1109.44	663.852	1555.03	2.34243	1.22801	4.53921e-09	1.71904e-07	2.50653	7.17479
chr2	bcl6ab	3225	3012	2427	2638	8488	7082	5741	9570	4970.98	3099.76	6842.19	2.20733	1.1423	4.65354e-09	1.75761e-07	0.0130086	0.0292177
chr1	LOC556575	3395	3879	2775	2849	1931	1225	1452	2378	2535.95	3529.43	1542.46	0.437028	-1.1942	4.79462e-09	1.80606e-07	0.191889	0.265595
chr13	hells	814	941	678	645	2599	1974	1655	2869	1424.12	841.846	2006.4	2.38334	1.25298	4.99859e-09	1.87787e-07	0.0644517	0.0986322
chr23	actl6b	357	330	293	332	841	696	974	1754	652.661	361.783	943.538	2.60802	1.38295	5.03393e-09	1.88199e-07	0.0331765	4.25858
chr14	xpnpep2	2512	2871	2172	2360	1473	1234	1035	1528	1949.46	2723.44	1175.48	0.431615	-1.21218	5.03667e-09	1.88199e-07	0.12751	0.00993701
chr2	tmx3	1329	1378	985	981	804	436	395	673	889.87	1275.24	504.497	0.395609	-1.33785	5.04963e-09	1.88199e-07	0.216568	0.229772
chr17	lpin1	105260	105810	75642	83875	62961	44574	28096	38304	69893.6	101227	38559.6	0.380921	-1.39244	5.20316e-09	1.93409e-07	0.0747385	0.387165
chr21	arl3l1	2039	2011	1138	1184	1211	831	482	746	1218.72	1717.57	719.873	0.419122	-1.25456	5.29885e-09	1.96448e-07	1.69955	0.60811
chr21	sc5dl	257	229	245	239	847	658	644	1148	498.273	269.246	727.301	2.70125	1.43363	5.47296e-09	2.0237e-07	0.0957297	0.542036
chr20	mycn	9452	9350	6807	7306	24450	20431	17662	30398	14779.3	8991.2	20567.4	2.2875	1.19377	5.5281e-09	2.03874e-07	0.0223348	0.217022
chr7	zgc:165473	820	823	825	753	421	316	321	449	614.802	892.922	336.683	0.377057	-1.40715	5.92548e-09	2.17959e-07	0.569802	0.0409221
chr3	ifnphi1	9	4	4	14	41	56	67	105	34.6398	8.61704	60.6625	7.03984	2.81554	6.09658e-09	2.23668e-07	0.153111	1.22241
chr22	lpl	54539	51499	37998	48995	27643	22683	18443	27596	37162.3	52866	21458.6	0.405904	-1.30079	6.15705e-09	2.253e-07	0.237866	0.00964248
chr1	LOC567396	431	376	343	473	152	188	120	201	298.402	448.924	147.88	0.32941	-1.60204	6.63839e-09	2.42284e-07	0.762125	0.110167
chr6	rhcgl1	14272	16183	12081	12822	10431	6921	4974	8420	10969	15187	6751.06	0.44453	-1.16965	6.6706e-09	2.42831e-07	0.117676	0.264694
chr10	ambpl	14633	14361	11585	12219	8513	6951	5481	8430	10510.9	14492.5	6529.25	0.450525	-1.15032	6.79164e-09	2.46599e-07	0.0244948	0.0176425
chr16	crot	3906	3998	3268	3446	2502	1930	1393	2235	2901.19	4019.31	1783.08	0.443629	-1.17257	7.26097e-09	2.62963e-07	0.0473229	0.0957636
chr19	si:ch211-244a23.1	1406	1350	1391	1160	3719	3211	3981	3882	2432.91	1470.04	3395.78	2.30999	1.20789	7.30569e-09	2.63904e-07	0.197077	3.12654
chr9	mao	14646	15401	10923	11921	8999	6444	5376	8704	10487.5	14453.1	6521.91	0.451246	-1.14801	7.35465e-09	2.64993e-07	0.0898353	0.0415788
chr3	LOC573653	6482	10099	8069	7896	19404	24624	17581	29283	14684.2	9009.27	20359.2	2.25981	1.1762	7.53914e-09	2.70948e-07	0.374622	1.61844
chr20	cx32.3	2889	3002	2382	2445	1738	1246	1052	1757	2110.12	2942.29	1277.95	0.43434	-1.2031	7.58708e-09	2.71977e-07	0.0396449	0.0314231
chr22	gpd1b	10011	9827	8753	7659	6471	4774	3820	5449	7268.41	9975.52	4561.3	0.457249	-1.12895	7.88621e-09	2.81982e-07	0.478119	0.114485
chr12	crygmx	29609	29577	21082	26014	21442	11939	8318	14758	20684	29074	12293.9	0.422849	-1.24178	8.03307e-09	2.86506e-07	0.124549	0.598073
chr13	zgc:173961	2409	2348	1760	1460	1453	1058	729	986	1556.37	2173.36	939.38	0.432225	-1.21014	8.38774e-09	2.984e-07	0.946879	0.350283
chr1	smarca5	4982	5764	4063	3673	12614	11460	9859	16010	8079.37	5045.5	11113.2	2.20261	1.13921	8.47045e-09	3.00584e-07	0.147414	0.282767
chr4	ms4a17a.17	1438	1064	1133	1131	608	472	427	886	919.717	1316.36	523.077	0.397368	-1.33145	8.49585e-09	3.00727e-07	0.80526	0.19674
chr4	calua	1604	1792	1555	1678	3973	3945	4012	6287	2954.56	1832.73	4076.38	2.22421	1.15329	8.84565e-09	3.12325e-07	0.101601	1.64744
chr19	npvf	1044	840	799	575	549	331	316	351	619.464	892.8	346.129	0.387689	-1.36703	8.89246e-09	3.13192e-07	1.35173	0.273445
chr16	rab13	427	437	326	340	1380	1115	865	1432	739.679	418.62	1060.74	2.53389	1.34135	9.22388e-09	3.24055e-07	0.00815753	0.0432113
chr12	pts	4897	5534	5917	5930	3152	2767	2517	4154	4509.53	6221.65	2797.4	0.449623	-1.15321	9.43928e-09	3.30797e-07	2.15203	0.0920851
chr1	zgc:56382	15048	17235	17312	12476	39148	28708	41854	74159	28920.3	17215.4	40625.2	2.35982	1.23868	9.49159e-09	3.31805e-07	0.334417	4.8096
chr2	si:ch211-235o23.1	1975	1851	1293	1547	4718	4550	3548	5469	2951.09	1817.92	4084.27	2.24667	1.16779	1.01499e-08	3.53941e-07	0.0536774	0.250204
chr7	zgc:153723	62	77	140	62	258	290	376	446	205.59	97.5073	313.673	3.21692	1.68568	1.02002e-08	3.54815e-07	0.87416	2.33859
chr1	zgc:153286	3245	2930	2741	2928	6296	6703	6567	12177	5154.23	3269.96	7038.49	2.15247	1.10599	1.05974e-08	3.67723e-07	0.0823301	3.10705
chr3	si:busm1-118j2.5	6435	9864	7802	7696	18745	23920	16984	28173	14237.1	8795.48	19678.7	2.23736	1.1618	1.06955e-08	3.70217e-07	0.348634	1.64673
chr15	bbc3	4626	4152	3308	3585	10539	9097	7624	14661	6758.6	4291.04	9226.15	2.15009	1.1044	1.13428e-08	3.91659e-07	0.0352806	0.737449
chr5	thnsl2	1096	1094	793	917	633	457	352	481	747.221	1066.61	427.836	0.401118	-1.3179	1.1823e-08	4.06728e-07	0.0401348	0.135194
Zv9_NA732	zgc:175088	4012	3485	2923	2892	2265	1726	1310	2086	2640.8	3646.7	1634.91	0.448326	-1.15738	1.18369e-08	4.06728e-07	0.319827	0.0592735
chr5	zgc:112282	5154	5246	3478	4015	3069	2467	1679	2910	3553.56	4873.39	2233.72	0.45835	-1.12548	1.23098e-08	4.21949e-07	0.272391	0.10683
chr6	vdrb	9004	9892	5882	6961	6069	4607	2975	4584	6325.05	8615.5	4034.6	0.468296	-1.09451	1.25478e-08	4.29063e-07	0.683109	0.369462
chr15	lim2.3	8645	8878	7150	8251	7184	4427	2907	4372	6605.73	9059.02	4152.43	0.458375	-1.1254	1.2893e-08	4.39798e-07	0.134695	0.845017
chr15	zgc:153258	2354	2294	1952	1909	4568	4221	5670	8412	3738.42	2339.12	5137.73	2.19644	1.13517	1.30326e-08	4.43486e-07	0.0290869	4.45583
chr9	upp2	4126	4072	2927	3594	2240	2124	1495	2388	2931.57	4026.7	1836.44	0.456065	-1.13269	1.35274e-08	4.59215e-07	0.121617	0.0734037
chr20	sesn1	148204	130685	96097	111253	79430	56035	37241	56645	91667.1	132678	50655.9	0.381795	-1.38913	1.37499e-08	4.65646e-07	0.266778	0.217473
chr1	zgc:111983	17617	20377	20550	14793	46566	33773	49654	87933	34245.7	20348.9	48142.6	2.36586	1.24236	1.41442e-08	4.7785e-07	0.334921	4.71251
chr20	moxd1	363	234	228	266	637	1313	474	1113	544.097	299.471	788.724	2.63373	1.39711	1.44669e-08	4.87584e-07	0.180997	6.88208
Zv9_NA583	zgc:56407	649	752	528	596	1597	1583	1632	2555	1170.1	691.518	1648.67	2.38414	1.25347	1.46783e-08	4.93527e-07	0.0250182	1.48897
chr2	crygn1	3941	3684	2286	2764	2686	1707	1071	1605	2495.76	3436.5	1555.02	0.4525	-1.14401	1.54648e-08	5.18522e-07	0.815577	0.801698
chr9	hao2	2649	2805	2133	2362	1759	1356	882	1451	1966.14	2729.55	1202.72	0.440631	-1.18236	1.55081e-08	5.18522e-07	0.0178292	0.209895
chr16	zgc:174888	1145	1100	827	911	2347	2852	2217	3769	1794.82	1089.49	2500.14	2.29478	1.19835	1.55321e-08	5.18522e-07	0.0121419	1.42575
chr4	slc38a4	27685	24772	18081	17477	17407	11755	8130	11059	17331.5	23948.1	10714.9	0.447423	-1.16029	1.60392e-08	5.34184e-07	0.78108	0.512873
chr4	zgc:110447	300	347	241	273	954	889	689	1189	571.55	317.789	825.312	2.59705	1.37687	1.72332e-08	5.72599e-07	0.0183982	0.160079
chr2	scp2	22831	22172	17435	20470	13320	10358	8541	13593	16457.1	22759.9	10154.2	0.446144	-1.16442	1.80466e-08	5.98213e-07	0.0761193	0.0063676
chr19	si:ch211-105d11.2	2456	2624	1789	1975	5268	5325	4942	8028	3836.9	2413.16	5260.63	2.17998	1.12431	1.94542e-08	6.4206e-07	0.0371574	1.19537
chr8	comta	1481	1557	1283	1421	858	730	504	922	1123.01	1581.64	664.374	0.420054	-1.25135	1.94605e-08	6.4206e-07	0.122469	0.0477172
chr6	mcm6	3092	3682	2878	3116	8608	7696	6748	10594	5507.25	3516.07	7498.43	2.13262	1.09263	2.0206e-08	6.64984e-07	0.0753424	0.230121
chr10	sardh	4356	3935	3113	3321	2676	1855	1566	2240	2940.52	4030.21	1850.82	0.459237	-1.12269	2.02807e-08	6.64984e-07	0.156715	0.119304
chr21	si:rp71-1p14.10	1944	1737	1402	1700	4269	4313	3553	6160	2964.16	1861.71	4066.61	2.18434	1.1272	2.02969e-08	6.64984e-07	0.0509997	0.728776
chr7	zgc:194626	50	65	47	28	17	8	7	3	29.8549	51.8028	7.90706	0.152638	-2.71182	2.11517e-08	6.91382e-07	0.541927	0.130802
chr6	zgc:92712	619	644	485	473	356	217	155	283	414.111	607.605	220.617	0.363092	-1.46159	2.18835e-08	7.13646e-07	0.109437	0.175034
Zv9_NA712	slco1d1	10334	9892	7173	8048	5706	4494	3951	6441	7121.53	9680.05	4563.01	0.471383	-1.08503	2.21443e-08	7.20481e-07	0.143533	0.0148228
chr17	syncripl	4998	5514	4138	4586	11798	11689	10357	16943	8302.01	5278.93	11325.1	2.14534	1.10121	2.27552e-08	7.38652e-07	0.0152241	0.821342
chr14	f9	131	121	106	120	40	24	28	51	81.5213	131.713	31.3298	0.237865	-2.07179	2.30908e-08	7.47824e-07	0.0653089	0.0451316
chr25	ugt5a2	284	329	237	198	165	115	31	93	186.448	286.121	86.7753	0.303282	-1.72127	2.47252e-08	7.98919e-07	0.413794	0.626505
chr5	zgc:114041	692	627	450	553	2122	1647	1241	1745	1069.16	633.877	1504.44	2.37339	1.24695	2.48749e-08	8.01917e-07	0.0462382	0.552278
chr2	cldn11a	2288	2084	1994	2109	5719	5266	4603	6866	3682.5	2342.74	5022.26	2.14375	1.10014	2.58034e-08	8.29951e-07	0.100035	0.266105
chr25	ugt5a3	305	328	217	215	155	119	45	94	189.874	289.698	90.0511	0.310845	-1.68573	2.60598e-08	8.3485e-07	0.253762	0.397274
chr5	xbp1	28155	30457	24006	26764	62108	67551	72208	128870	51823.7	30083.2	73564.1	2.44536	1.29004	2.60742e-08	8.3485e-07	0.0143554	3.19988
chr22	si:ch211-262h13.5	2199	1988	1414	1485	1011	752	719	1353	1385.36	1928.43	842.281	0.43677	-1.19505	2.67943e-08	8.5596e-07	0.486013	0.156703
chr10	il6st	5592	5197	3822	4458	11602	12806	9783	15929	8206.88	5210.76	11203	2.14997	1.10432	2.69287e-08	8.58308e-07	0.036559	0.847508
chr2	itgb1b.2	3394	3557	3008	3489	2235	1790	1415	2187	2702.73	3711.6	1693.86	0.456369	-1.13173	2.82078e-08	8.97048e-07	0.350014	0.0194207
chr5	hk2	1847	1930	1522	1809	4484	5122	3878	5428	3110.69	1955.37	4266	2.18169	1.12544	2.85924e-08	9.07229e-07	0.0374994	1.08161
chr3	nme4	1230	1220	893	790	629	516	428	539	800.217	1126.13	474.305	0.421182	-1.24748	2.93528e-08	9.29262e-07	0.56456	0.0852071
chr10	lim2.1	5454	5427	3932	4815	4807	2432	1714	2449	3933.45	5372.63	2494.27	0.464255	-1.10701	3.05536e-08	9.65109e-07	0.111914	1.49181
chr6	LOC564868	2763	2802	1984	2476	7022	5249	5009	9062	4271.03	2742.97	5799.09	2.11417	1.08009	3.1139e-08	9.81401e-07	0.0338934	0.677263
chr21	dnajc21	815	896	703	735	2168	1950	1669	3064	1410.34	865.331	1955.35	2.25965	1.1761	3.26602e-08	1.02705e-06	0.0160498	0.580026
chr2	zgc:136930	166214	162224	151045	129936	95246	71578	52369	71087	116342	168037	64647.7	0.384723	-1.37811	3.57777e-08	1.12258e-06	0.433765	0.134121
chr21	bfb	933	758	485	682	398	234	298	458	541.311	775.485	307.136	0.396056	-1.33622	3.5864e-08	1.12278e-06	0.902517	0.186236
chr2	proc	1822	1596	1313	1525	791	776	705	1101	1235.38	1716.67	754.094	0.439277	-1.1868	3.72615e-08	1.16395e-06	0.176063	0.125024
chr1	atp1a1a.2	15367	14352	11192	10035	9525	8010	5580	6480	10282.9	13909.3	6656.54	0.478568	-1.06321	3.84575e-08	1.19865e-06	0.628731	0.498453
chr20	si:dkey-119m7.4	3493	3311	3218	3204	2242	1871	1443	1995	2673.68	3659.6	1687.76	0.461187	-1.11658	3.90217e-08	1.21355e-06	0.485804	0.0900161
chr21	gstt1b	1709	1411	1350	1280	914	720	564	881	1132.97	1582.92	683.028	0.431498	-1.21257	3.93485e-08	1.22102e-06	0.444368	0.0208792
chr2	zgc:195195	46	47	50	41	88	110	180	451	115.5	51.1244	179.875	3.51838	1.81491	4.00284e-08	1.23938e-06	0.0539114	7.59433
chr2	dhrs1	7005	6454	5407	5948	4528	3121	2767	4188	5026.63	6818.3	3234.97	0.474454	-1.07566	4.02647e-08	1.24397e-06	0.102072	0.0700845
chr20	nus1	1991	1978	1512	1636	4279	4760	3921	5841	3087.8	1949.45	4226.15	2.16787	1.11628	4.06608e-08	1.25346e-06	0.00321387	0.942613
chr13	pla2g12b	10531	12071	8683	8797	7494	5336	4050	6679	8081.92	10969.8	5194.02	0.473483	-1.07862	4.09218e-08	1.25875e-06	0.225384	0.120683
chr18	ctsh	3434	3511	2820	3181	1831	1808	1350	2412	2600.35	3559.94	1640.75	0.460893	-1.1175	4.16403e-08	1.27806e-06	0.0669294	0.095714
chr12	shbg	2430	2380	1821	1994	1410	1189	859	1341	1714.2	2362.26	1066.14	0.45132	-1.14778	4.23922e-08	1.29831e-06	0.018474	0.0567547
chr2	si:ch211-122l24.4	4	11	20	27	44	131	81	119	52.088	18.0208	86.1553	4.78087	2.25727	4.26572e-08	1.30359e-06	0.407122	2.3061
chr9	inhbb	1784	1820	1762	2022	5018	4825	3645	5966	3190.99	2051.65	4330.34	2.11066	1.07769	4.29387e-08	1.30935e-06	0.248776	0.235961
chr25	cyp2x8	1480	1567	865	854	939	594	321	663	915.085	1284.08	546.088	0.425275	-1.23353	4.50527e-08	1.37085e-06	1.71144	0.612925
chr9	dap1b	4621	4083	3410	3505	2525	2259	1859	2409	3159.02	4282.04	2036	0.475474	-1.07256	4.64268e-08	1.40961e-06	0.199416	0.105625
chr2	cyp7a1a	9271	9577	5985	7795	5384	4249	3580	6126	6577.4	8881.6	4273.21	0.481131	-1.0555	4.70689e-08	1.42604e-06	0.445052	0.0191039
chr13	adh8b	10939	10417	6764	7755	5600	4846	3912	6894	7221.96	9744.32	4699.6	0.482291	-1.05202	4.78742e-08	1.44449e-06	0.615393	0.0429069
chr3	LOC798075	901	891	639	586	601	282	214	396	572.241	821.539	322.942	0.393094	-1.34705	4.78831e-08	1.44449e-06	0.466662	0.597529
chr8	slc5a9	946	894	811	649	427	312	339	578	636.501	907.078	365.924	0.40341	-1.30968	4.83776e-08	1.45608e-06	0.57943	0.145661
chr1	zgc:56292	443	482	480	435	1401	1179	1049	1759	852.686	510.854	1194.52	2.33828	1.22545	4.84739e-08	1.45608e-06	0.157856	0.189828
chr20	cx28.9	5773	5441	3841	4169	3401	2563	2005	3330	3866.64	5237.82	2495.47	0.476432	-1.06966	5.03611e-08	1.50955e-06	0.332895	0.038959
chr12	irf9	663	742	676	667	1621	1863	1511	2723	1238.86	760.739	1716.98	2.257	1.1744	5.09772e-08	1.52477e-06	0.107851	1.35265
chr21	neu3.3	1098	904	607	710	555	347	299	471	634.21	900.092	368.329	0.409212	-1.28908	5.13877e-08	1.53379e-06	0.837497	0.106779
chr18	wee1	915	1000	767	955	2518	2493	2025	2939	1619.28	1000.89	2237.67	2.23569	1.16072	5.15808e-08	1.5363e-06	0.0656529	0.351243
chr14	cpeb4	5120	5176	3616	3744	3336	2070	1948	2998	3548.77	4812.55	2284.99	0.474799	-1.07461	5.3054e-08	1.57684e-06	0.291405	0.15236
chr11	opn1lw1	152	111	155	135	68	45	33	36	97.6298	154.589	40.6706	0.263088	-1.92638	5.33087e-08	1.58108e-06	0.843861	0.124036
chr7	tm4sf5	2129	2146	1502	1682	1102	946	804	1284	1477.64	2035.7	919.584	0.451728	-1.14647	5.61466e-08	1.66175e-06	0.113595	0.0126434
chr19	fkbp9	876	1141	840	920	2527	2687	2139	2932	1678.86	1039.06	2318.66	2.23151	1.15802	5.71531e-08	1.68799e-06	0.105729	0.693057
chr9	igfbp2b	976	1188	890	952	620	454	404	601	781.461	1101.07	461.855	0.419462	-1.25339	5.73184e-08	1.68933e-06	0.222395	0.0192809
chr23	zgc:123207	1017	975	759	974	503	389	349	676	721.945	1023.25	420.64	0.411082	-1.2825	5.97419e-08	1.75708e-06	0.227149	0.107791
chr18	si:ch211-244h7.6	974	874	687	570	475	430	304	345	598.626	846.319	350.932	0.414657	-1.27001	6.02024e-08	1.76694e-06	0.773673	0.251807
chr19	tmem54	270	273	162	195	105	91	48	103	159.895	243.895	75.8949	0.311179	-1.68418	6.3822e-08	1.86928e-06	0.3165	0.0876912
chr8	stap2b	704	674	608	592	1457	1844	1330	2607	1158.05	710.503	1605.6	2.2598	1.1762	6.4672e-08	1.89025e-06	0.0397948	1.82764
chr14	iclp1	536	471	486	297	255	172	181	202	337.689	492.978	182.399	0.369995	-1.43442	6.54369e-08	1.90864e-06	1.49602	0.114863
chr11	zgc:153102	1065	1071	731	949	2742	2082	2028	3547	1668.82	1042.67	2294.96	2.20104	1.13819	6.74211e-08	1.96246e-06	0.0485261	0.557609
chr13	ubtd1	3271	3695	2855	3665	2600	1680	1479	2069	2726.82	3717.32	1736.31	0.467087	-1.09824	6.79434e-08	1.97358e-06	0.615987	0.190993
chr3	wnt9b	574	704	676	802	1710	1982	1486	2481	1240.09	768.572	1711.61	2.227	1.1551	7.04754e-08	2.04292e-06	0.403602	0.900004
chr4	ipo8	5300	5649	3814	4168	11043	9579	10439	17497	7975.45	5161.77	10789.1	2.0902	1.06364	7.07591e-08	2.04693e-06	0.0526471	1.93056
chr16	vegfaa	534	554	402	483	1293	1279	1218	1878	904.645	540.454	1268.84	2.34772	1.23126	7.13396e-08	2.05751e-06	0.0113597	0.803435
chr22	si:dkey-19f23.2	695	796	486	386	478	204	157	296	441.785	639.004	244.565	0.382728	-1.38561	7.14168e-08	2.05751e-06	1.47355	0.697345
chr3	zgc:153036	2427	2289	1933	1970	1463	1144	1105	1145	1734.75	2367.92	1101.58	0.46521	-1.10405	7.19273e-08	2.06798e-06	0.0825294	0.292892
chr6	krt4	1979557	2037156	1651093	1558234	1088990	799731	556169	801890	1.35157e+06	1.98299e+06	720146	0.363161	-1.46132	7.26923e-08	2.08572e-06	0.123377	0.125805
chr20	LOC798872	7191	4592	3425	3690	13951	11354	8859	14258	7923.28	5110	10736.6	2.10109	1.07114	7.52315e-08	2.15419e-06	0.897567	0.0557748
chr8	slc5a5	407	433	360	395	186	208	144	170	300.193	439.607	160.779	0.365732	-1.45114	7.61529e-08	2.1732e-06	0.0944136	0.171762
chr22	zgc:77082	1582	1455	1284	1433	856	641	694	948	1144.17	1585.59	702.748	0.443208	-1.17394	7.6204e-08	2.1732e-06	0.183671	0.109966
chr23	zgc:101050	3811	3699	2549	2680	2167	1998	1309	1926	2559.6	3467.34	1651.86	0.476406	-1.06974	7.67028e-08	2.18301e-06	0.398773	0.211928
chr3	MGC173646	1547	2415	2096	1783	4347	5682	3798	6407	3354.03	2176.19	4531.87	2.08248	1.0583	8.6366e-08	2.45307e-06	0.576477	1.78707
chr18	si:ch211-244h7.5	551	446	292	287	234	177	152	139	292.431	425.49	159.371	0.374558	-1.41674	8.72352e-08	2.47278e-06	1.2239	0.244861
chr13	arg2	81087	81891	53126	59911	44081	37445	25515	37634	53632.8	75050.7	32214.8	0.429241	-1.22014	9.44386e-08	2.67159e-06	0.346122	0.120595
chr24	cpb1	114328	128646	109466	129347	70789	46208	49521	73791	93290.3	133270	53311	0.400024	-1.32184	9.48494e-08	2.67783e-06	0.549869	0.0720806
chr2	prmt5	2684	3134	2099	2548	6769	5824	5214	8878	4388.94	2863	5914.88	2.06597	1.04682	9.63548e-08	2.71489e-06	0.063011	0.392903
chr3	cyp3c4	944	1002	706	741	495	442	356	456	659.981	926.497	393.465	0.424681	-1.23555	9.72061e-08	2.73341e-06	0.109009	0.0762381
chr4	socs2	3699	3936	3372	4149	2465	1896	1816	2764	3089.94	4191.15	1988.73	0.474507	-1.0755	9.93256e-08	2.78745e-06	0.731186	0.0420297
chr17	col10a1	3973	4697	6012	5574	17323	13447	7186	13585	8504.25	5710.1	11298.4	1.97867	0.98453	1.06154e-07	2.97197e-06	1.16248	2.48636
chr1	f7	4203	4205	3817	3377	2154	1852	1840	3396	3170.19	4300.43	2039.96	0.474361	-1.07594	1.06323e-07	2.97197e-06	0.444266	0.362441
chr18	aars	37709	37753	26984	31005	88037	90133	80652	134123	62043.8	36469.9	87617.8	2.40247	1.26452	1.07552e-07	3.00038e-06	0.01032	0.862807
chr6	agxta	7178	6595	4421	5057	4650	3011	2573	3794	4711.45	6319.88	3103.02	0.490994	-1.02622	1.08088e-07	3.00937e-06	0.585051	0.20143
chr9	hspd1	15584	17329	12749	14565	34918	37894	34439	58414	26736.4	16522.1	36950.7	2.23645	1.16121	1.10309e-07	3.06515e-06	0.0162268	1.48334
chr4	lta4h	7353	8154	5559	5398	4723	3927	2670	4688	5372.86	7212.64	3533.07	0.489844	-1.0296	1.10943e-07	3.07669e-06	0.503724	0.09864
chr5	dpagt1	1463	1350	1100	1237	3182	3148	2629	4582	2210.56	1413.61	3007.51	2.12754	1.08918	1.17335e-07	3.24756e-06	0.0183577	0.658143
chr23	dhrs3a	2444	2151	1679	1940	5466	5413	3906	6215	3466.02	2247.98	4684.06	2.08367	1.05913	1.21152e-07	3.34665e-06	0.0503492	0.368503
chr4	creld2	138	170	98	118	383	402	333	699	271.013	142.406	399.62	2.80619	1.48861	1.23202e-07	3.39661e-06	0.0592972	1.21776
chr6	scinla	20395	20644	13683	14280	49754	47804	37850	55985	30802	18760.3	42843.7	2.28374	1.1914	1.24997e-07	3.43938e-06	0.0892231	0.240649
chr1	slc43a1b	4016	4486	3019	3582	2260	2064	1657	3007	3057.24	4127.26	1987.23	0.481489	-1.05442	1.30737e-07	3.5903e-06	0.162636	0.0921612
chr20	zgc:153896	1048	1127	818	854	642	454	339	605	750.115	1052.31	447.92	0.425653	-1.23225	1.3231e-07	3.62642e-06	0.069139	0.0745718
chr9	zgc:92380	9839	10287	9077	9942	6479	5572	4592	7008	8043.72	10817.6	5269.85	0.487156	-1.03755	1.32971e-07	3.63747e-06	0.396706	0.00964019
chr22	si:ch211-140f21.1	8902	9359	6258	7393	5217	4847	3609	5723	6512.52	8705.29	4319.75	0.496221	-1.01094	1.33695e-07	3.65019e-06	0.180259	0.0480784
chr15	a2ml	20660	21920	15026	15579	9096	11098	8415	14400	14781.1	19951.7	9610.41	0.481684	-1.05384	1.37252e-07	3.74006e-06	0.275887	0.336589
chr23	nmnat1	2393	2365	1979	2649	5300	5592	4719	8156	3940.83	2591.52	5290.15	2.04133	1.02951	1.45849e-07	3.96663e-06	0.221537	1.07311
chr13	zgc:101129	1085	976	753	575	567	444	309	452	657.79	921.882	393.699	0.42706	-1.22749	1.48916e-07	4.04225e-06	1.23176	0.135817
chr21	f2rl1.2	567	631	888	1168	1991	2439	1563	2742	1436.31	923.791	1948.83	2.1096	1.07697	1.50143e-07	4.06772e-06	1.75426	1.24288
chr22	fbn2b	6965	7821	6329	7345	19930	17318	14059	21466	12033.6	7849.57	16217.5	2.06604	1.04687	1.52446e-07	4.12219e-06	0.0891567	0.0506887
chr9	col8a1a	2049	1936	1997	1887	5268	4822	3764	6184	3318.22	2182.41	4454.03	2.04087	1.02919	1.54189e-07	4.16134e-06	0.194971	0.12237
chr20	cyp2p8	1967	2043	1385	1560	1239	910	642	1157	1381.85	1896.56	867.129	0.457211	-1.12907	1.54886e-07	4.16977e-06	0.153449	0.109992
chr13	mcmbp	2711	2997	2210	2230	6077	6188	5330	7972	4256.03	2778.5	5733.56	2.06355	1.04513	1.55094e-07	4.16977e-06	0.0354139	0.626688
chr20	cx23	1134	1412	1034	1162	1296	498	247	568	928.831	1303.45	554.21	0.425186	-1.23383	1.82465e-07	4.89632e-06	0.302548	2.61746
chr4	slco1f4	13	12	14	18	100	80	37	122	44.2396	15.966	72.5133	4.54174	2.18325	1.85132e-07	4.95172e-06	0.0582289	0.795546
chr22	hsd11b3a	2138	2445	1738	1961	1460	1092	911	1321	1666.47	2268.95	1063.99	0.468936	-1.09254	1.85233e-07	4.95172e-06	0.110377	0.0487891
chr11	slc2a9l1	79	46	65	64	276	162	217	343	145.65	70.6735	220.627	3.12179	1.64237	1.87234e-07	4.99573e-06	0.146303	0.812987
chr3	hbbe1.1	8229	12083	11791	9058	25968	25266	23715	32313	17817.5	11468.5	24166.6	2.10723	1.07535	1.89822e-07	5.05523e-06	0.664824	0.708844
chr11	slc2a10	184	241	157	255	694	636	475	831	407.135	230.418	583.853	2.53389	1.34135	1.91706e-07	5.09576e-06	0.245156	0.114664
chr1	mtp	7025	7245	5464	5905	4217	3757	2808	4934	5250.76	7024.14	3477.39	0.495063	-1.01431	1.9713e-07	5.23007e-06	0.0101732	0.0390569
chr2	si:ch73-252g14.4	3758	5065	3712	3654	2673	1876	1876	3355	3300	4448.58	2151.41	0.483618	-1.04806	2.03192e-07	5.38077e-06	0.737623	0.181009
chr24	pck2	21402	21457	15566	15656	13798	10166	7396	12645	14955.6	20218.8	9692.39	0.479376	-1.06077	2.04983e-07	5.41801e-06	0.23939	0.10878
chr16	pnp4b	19301	20640	14969	16158	12806	9798	7204	12520	14387.2	19446.8	9327.58	0.479647	-1.05996	2.08077e-07	5.48949e-06	0.0525636	0.0644537
chr9	si:dkey-69o16.5	6129	5038	4135	3750	3320	2662	2041	3593	3880.81	5199.15	2562.48	0.492865	-1.02074	2.13746e-07	5.62851e-06	0.977211	0.0261714
chr11	socs8	1328	1398	1188	1413	799	665	618	894	1068.22	1471.33	665.119	0.452053	-1.14544	2.18617e-07	5.74604e-06	0.386027	0.0318031
chr12	irf3	286	258	196	207	650	696	693	852	458.001	258.603	657.399	2.54212	1.34603	2.27805e-07	5.97639e-06	0.029544	1.09475
chr8	si:ch211-133l5.7	3280	3310	2426	2534	2136	1539	1178	2031	2335.75	3156.31	1515.2	0.480055	-1.05873	2.46633e-07	6.45829e-06	0.103773	0.0795435
chr16	zgc:162301	1792	2064	1543	1937	3801	3816	4131	6770	3076.82	2018.83	4134.8	2.04812	1.0343	2.48882e-07	6.5051e-06	0.109163	2.52191
chr12	ppp4cb	3727	4042	3124	2779	7918	7635	7183	11074	5653.48	3744.1	7562.86	2.01994	1.01431	2.55948e-07	6.67741e-06	0.111907	0.832797
chr4	phyh	4799	4945	3571	3601	3287	2464	1866	2700	3455.55	4618.94	2292.15	0.496251	-1.01086	2.6534e-07	6.90963e-06	0.203761	0.16247
chr15	sst1.1	3233	3183	2639	2898	2043	1349	1568	2185	2440.53	3287.92	1593.14	0.484544	-1.0453	2.68022e-07	6.9666e-06	0.061777	0.20538
chr7	zgc:162132	39998	41613	44263	33567	26430	23008	18497	21343	32221.1	44280.3	20161.8	0.455322	-1.13504	2.68998e-07	6.97908e-06	1.51355	0.199396
chr15	cryba1a	4090	4365	3080	3500	2866	2001	1668	2588	3064.65	4111.49	2017.82	0.490776	-1.02686	2.72047e-07	7.04521e-06	0.0622524	0.0817601
chr5	LOC100003209	4299	3647	3348	4119	9714	10077	7305	10898	6384.15	4253.61	8514.7	2.00176	1.00127	2.74904e-07	7.10615e-06	0.17905	0.604441
chr10	zgc:158845	29	16	18	6	26	223	66	52	53.475	18.7299	88.2201	4.71013	2.23577	2.90139e-07	7.48623e-06	0.216012	11.9962
chr22	slc6a6	13584	13520	8942	10572	10993	7425	4371	5874	9516.59	12693.9	6339.27	0.499395	-1.00175	2.92983e-07	7.54579e-06	0.298445	1.24263
chr10	lox	954	938	768	874	2581	2297	1810	2575	1522.26	971.979	2072.54	2.13229	1.0924	3.12528e-07	8.03449e-06	0.0176951	0.198226
chr14	rtn4rl2b	3494	3346	2430	2429	2450	1507	1436	1629	2380.16	3189.33	1570.99	0.492577	-1.02158	3.16424e-07	8.11982e-06	0.349305	0.456901
chr15	chchd2	7901	8298	7037	7381	15531	15725	18045	27685	12855.7	8438.95	17272.5	2.04676	1.03334	3.17775e-07	8.13967e-06	0.0392675	2.92838
chr21	zgc:172158	929	999	700	648	561	415	258	514	637.416	892.874	381.958	0.427785	-1.22504	3.19534e-07	8.16987e-06	0.393794	0.167057
chr20	cad	26921	29957	21651	25718	69723	69433	56942	93968	46610.9	28590.4	64631.4	2.2606	1.1767	3.20509e-07	8.17996e-06	0.0214589	0.401567
chr20	jun	18610	21084	24539	30863	56904	58585	54893	91553	42583.4	26750.8	58416	2.18371	1.12678	3.27252e-07	8.33694e-06	0.837835	1.18087
chr7	c6ast3	7811	7546	6282	7022	5043	3540	3966	5268	5936.22	7884	3988.44	0.505891	-0.983102	3.43816e-07	8.74311e-06	0.0902541	0.20391
chr5	atp1b2b	6801	6740	4838	5396	5064	2948	2751	4025	4879.12	6494.02	3264.23	0.502652	-0.992369	3.51872e-07	8.93184e-06	0.0968964	0.323878
chr20	six6b	2942	3414	3329	3447	2631	1626	1508	2196	2707.45	3653.7	1761.2	0.482032	-1.0528	3.7426e-07	9.48305e-06	1.29714	0.190169
chr13	zgc:103585	1298	1170	968	1061	704	549	469	794	895.12	1234.12	556.12	0.450621	-1.15001	3.96572e-07	1.00303e-05	0.0868817	0.0122553
chr3	rgs9	3582	3566	3190	3577	2573	1676	1722	2518	2864.38	3844.94	1883.82	0.489947	-1.0293	4.09852e-07	1.03477e-05	0.370075	0.116909
chr24	prhoxnb	240	213	216	166	67	79	93	104	154.608	230.397	78.8181	0.342097	-1.54752	4.18713e-07	1.05525e-05	0.454905	0.242155
chr18	calub	613	652	531	569	1633	1493	1191	2043	1030.73	650.896	1410.56	2.16711	1.11577	4.36665e-07	1.09853e-05	0.0172295	0.162995
chr14	hbegfa	783	1040	1462	2305	2882	3375	2823	5001	2366.28	1595.27	3137.29	1.96662	0.975718	4.38207e-07	1.09986e-05	3.52688	1.64628
chr2	cahz	3083	3473	2850	2841	7393	8030	5264	9229	5013.21	3372.84	6653.58	1.9727	0.980169	4.38759e-07	1.09986e-05	0.0630268	0.846388
chr15	zgc:56429	3589	3636	2998	3124	2401	1625	1719	2406	2742.92	3669.94	1815.9	0.494805	-1.01507	4.55711e-07	1.14033e-05	0.0485381	0.123214
chr5	LOC559803	4063	3578	2831	3026	2564	1762	1509	2425	2757.8	3692.14	1823.47	0.493878	-1.01777	4.60546e-07	1.15038e-05	0.222564	0.0694598
chr1	scpp7	0	2	2	0	30	11	15	29	9.73551	1.13415	18.3369	16.1679	4.01506	4.75065e-07	1.18455e-05	0.0636806	0.360055
chr9	dnajb11	1246	1349	1033	1165	2666	2782	2361	4390	2009.62	1316.51	2702.74	2.05296	1.0377	4.7836e-07	1.19066e-05	0.0149612	1.30094
chr7	dync1li2	2185	2372	1715	1756	4886	4881	4241	5801	3328.62	2195.37	4461.88	2.03241	1.02319	4.84364e-07	1.20348e-05	0.034047	0.591518
chr12	g6pca	3045	2683	2028	2139	2154	1449	1032	1318	2011.28	2699.73	1322.84	0.489992	-1.02917	4.90122e-07	1.21564e-05	0.349521	0.607658
chr5	zgc:194158	531	562	642	477	345	312	176	289	432.792	616.808	248.776	0.403327	-1.30998	4.92233e-07	1.21873e-05	1.44498	0.19643
chr7	slc6a5	1936	2270	1266	1169	1482	764	688	959	1324.5	1792.3	856.706	0.477992	-1.06494	5.09621e-07	1.259e-05	1.80108	0.612895
chr19	zgc:92005	1360	1545	1252	1136	1021	786	414	815	1059.63	1455.08	664.17	0.456448	-1.13148	5.10284e-07	1.259e-05	0.315137	0.440422
chr20	zgc:77778	1821	1434	1152	1311	3923	3303	2775	4364	2378.29	1562.28	3194.3	2.04464	1.03185	5.14571e-07	1.26735e-05	0.15109	0.0179227
chr13	adam8a	278	380	271	393	819	1154	657	1134	604.322	365.136	843.509	2.31012	1.20797	5.16854e-07	1.27076e-05	0.284545	1.89834
chr8	aldh9a1a	91381	90114	67875	74029	53369	42485	31070	49313	63782.4	88511.7	39053.1	0.441219	-1.18043	5.32534e-07	1.30703e-05	0.0248274	0.0486999
chr19	crabp2b	1394	1604	1200	1586	3694	3301	2686	4828	2400.53	1593.13	3207.93	2.0136	1.00978	5.35647e-07	1.31238e-05	0.167871	0.307118
chr5	ptges	385	343	324	416	926	1067	786	1342	663.049	406.505	919.593	2.26219	1.17772	5.48687e-07	1.342e-05	0.167173	0.723916
chr16	rcc1	969	996	727	848	2110	2152	2012	2850	1511.62	969.304	2053.93	2.11897	1.08337	5.72769e-07	1.39847e-05	0.00744251	0.817809
chr16	icn	42110	36969	30776	28914	28249	19318	14409	18631	27955.3	37981.5	17929	0.472046	-1.083	5.77752e-07	1.4082e-05	0.388638	0.388675
chr8	zgc:86586	226	224	186	222	114	90	63	95	158.362	236.376	80.3484	0.339917	-1.55675	5.97975e-07	1.45497e-05	0.0981878	0.0441045
chr22	scamp4	652	774	661	781	1568	1705	1568	2660	1233.81	794.422	1673.19	2.10617	1.07462	6.1787e-07	1.50079e-05	0.189685	1.42272
chr24	si:dkey-25o1.2	1787	1814	1586	1747	1179	1141	588	1191	1407.97	1914.09	901.85	0.471163	-1.0857	6.45924e-07	1.56623e-05	0.232004	0.359215
chr3	il21r	112	118	124	144	287	381	338	633	251.921	139.003	364.84	2.62469	1.39215	6.60714e-07	1.59864e-05	0.171479	1.81131
chr8	zgc:195245	412	345	328	418	233	183	114	188	287.079	415.625	158.534	0.381436	-1.39049	6.62599e-07	1.59864e-05	0.519853	0.118059
chr21	zgc:55420	61318	58074	56195	55684	35784	27667	24848	41605	46353	63971.8	28734.2	0.449171	-1.15466	6.62696e-07	1.59864e-05	0.385793	0.024386
chr6	epha2	2256	2353	2222	2539	4973	5381	4812	7622	3851.5	2599.93	5103.07	1.96278	0.972895	6.65654e-07	1.60069e-05	0.247872	1.2015
chr3	socs1	2151	1543	1155	1757	1177	962	658	1101	1332.54	1803.22	861.871	0.477963	-1.06503	6.65819e-07	1.60069e-05	1.53021	0.0928039
chr11	optc	51	16	31	10	82	115	89	213	69.5047	29.5728	109.437	3.70057	1.88775	6.70205e-07	1.60849e-05	0.557655	1.56069
chr22	LOC100006793	1703	1960	1360	1551	1185	897	734	1060	1330.85	1799.34	862.351	0.479258	-1.06113	6.74037e-07	1.61494e-05	0.126138	0.0545098
chr10	sec31a	7467	8294	6058	7276	15467	15559	15072	25355	11952.6	7984.95	15920.2	1.99378	0.995507	6.91873e-07	1.65486e-05	0.040304	1.59007
chr3	hs3st3b1a	1470	1157	681	915	700	570	444	678	835.537	1139.32	531.751	0.466725	-1.09936	6.97096e-07	1.66452e-05	1.6928	0.0214328
chr5	hspb1	1875	1811	1407	1426	3088	4017	3811	5145	2716.92	1784.14	3649.7	2.04563	1.03255	7.18193e-07	1.712e-05	0.0271435	2.60381
chr3	zgc:55259	1586	1689	1329	1365	3288	3403	3201	4922	2479.66	1638.85	3320.46	2.02609	1.0187	7.20994e-07	1.71577e-05	0.0130974	1.10792
chr12	ca15c	422	401	722	554	984	1131	1596	1854	937.961	597.95	1277.97	2.13725	1.09576	7.34613e-07	1.74523e-05	1.45738	4.88834
chr2	wu:fi40b08	469	565	436	504	331	190	188	290	381.994	543.929	220.059	0.404573	-1.30553	7.84622e-07	1.8609e-05	0.245944	0.109493
chr23	sars	11743	12858	8535	9258	25412	23918	20472	36786	17579.4	11554.9	23603.8	2.04276	1.03052	8.07776e-07	1.9126e-05	0.0620278	0.685792
chr1	fstl1a	1183	1142	850	924	2803	2425	1944	3208	1711.94	1120.54	2303.35	2.05557	1.03954	8.32619e-07	1.96811e-05	0.0186715	0.0396395
chr12	si:ch211-215l11.5	45891	36313	28565	25571	30961	20040	11494	17903	27366.8	37080.1	17653.6	0.476094	-1.07068	8.44806e-07	1.99357e-05	1.37178	0.914598
chr3	mcm5	3030	3626	2920	2857	7707	7197	5748	9202	5037.19	3424.42	6649.95	1.94192	0.957485	8.55059e-07	2.01439e-05	0.107322	0.168095
chr5	exosc2	1475	1796	1234	1409	3545	3233	2738	5124	2425.79	1619.89	3231.68	1.99499	0.996384	8.64295e-07	2.03275e-05	0.0681541	0.706894
chr25	tnnt2d	10144	9833	8429	9156	6434	5655	4784	6980	7838.29	10344.4	5332.15	0.515462	-0.956063	8.69171e-07	2.04081e-05	0.122391	0.0304056
chr8	ugt5e1	539	461	441	456	277	206	188	287	368.036	523.358	212.715	0.406443	-1.29887	8.84641e-07	2.07368e-05	0.220818	0.0096792
chr23	abcg2a	40292	36360	25014	28266	24402	17695	13308	21590	26168.6	35340.6	16996.6	0.480937	-1.05608	9.0076e-07	2.10568e-05	0.474534	0.0985946
Zv9_scaffold3485	bcmo1	4048	4371	2941	2814	2857	2061	1314	2642	2897.1	3857.25	1936.96	0.502161	-0.993779	9.01282e-07	2.10568e-05	0.598626	0.28862
chr24	acaa1	2206	2418	2010	1962	1444	1126	891	1754	1754.86	2366.74	1142.98	0.482935	-1.0501	9.09104e-07	2.12044e-05	0.188894	0.0929837
chr18	si:ch211-244h7.4	473	413	302	273	225	206	132	143	278.224	396.928	159.521	0.401888	-1.31513	9.81322e-07	2.2851e-05	0.597657	0.296229
chr16	rcv1	27913	24545	16225	17468	20468	13523	7752	11181	17506.8	23352	11661.7	0.49939	-1.00176	9.97753e-07	2.31953e-05	1.03276	1.15465
chr20	zgc:56518	4788	4443	3763	3501	3421	2288	1959	2754	3418.82	4524.59	2313.05	0.511218	-0.967989	1.02541e-06	2.3799e-05	0.281308	0.193276
chr8	angptl7	2976	2666	2376	2322	7577	6573	4017	6673	4171.76	2843.27	5500.24	1.93447	0.951941	1.02723e-06	2.38021e-05	0.0654719	1.07978
chr6	zgc:86706	7726	8219	5568	6388	16428	16308	13428	21423	11350.8	7614.56	15087	1.98133	0.986471	1.03771e-06	2.40055e-05	0.036764	0.418221
Zv9_NA931	zgc:136906	289	324	315	282	177	124	102	162	230.261	335.699	124.823	0.371829	-1.42729	1.07076e-06	2.47293e-05	0.457566	0.0250951
chr3	zgc:136545	2801	2918	2370	2328	6540	5954	4454	8029	4191.93	2861.46	5522.39	1.92992	0.948538	1.10557e-06	2.54915e-05	0.0286708	0.234634
chr8	zgc:113183	787	891	527	546	1866	1705	1388	2149	1165.37	745.416	1585.33	2.12677	1.08867	1.12583e-06	2.59161e-05	0.198858	0.0988816
chr23	rybpa	3611	3793	2819	2974	9502	6574	5758	9643	5275.33	3612.96	6937.71	1.92023	0.941281	1.13102e-06	2.59931e-05	0.0120124	0.240989
chr13	abcg8	2027	2074	1330	1463	1079	943	648	1484	1389.36	1873.24	905.486	0.48338	-1.04877	1.13951e-06	2.61457e-05	0.42036	0.243579
chr2	sec22ba	853	846	686	798	1888	1904	1600	2727	1341.01	875.492	1806.53	2.06345	1.04506	1.14522e-06	2.61939e-05	0.0237304	0.604869
chr4	hsp90b1	12067	13103	9966	10412	24338	26557	21212	41757	18828.6	12492.5	25164.8	2.0144	1.01035	1.14533e-06	2.61939e-05	0.012691	1.5915
chr23	elovl4b	3126	3131	2588	2566	2316	1459	1332	1988	2351.68	3134.85	1568.51	0.500347	-0.999	1.15076e-06	2.62753e-05	0.0798107	0.16262
chr24	riok3	7907	7752	5450	6043	15336	15112	13800	21253	11031.9	7405.93	14658	1.97922	0.984932	1.15572e-06	2.6346e-05	0.0468613	0.732178
chr6	mettl7a	955	931	784	840	617	423	391	545	702.647	965.682	439.611	0.455234	-1.13532	1.20196e-06	2.73558e-05	0.0491986	0.0655824
chr8	zgc:63938	28459	21579	19371	16614	21802	12595	7315	11372	17561.1	23514.9	11607.3	0.493616	-1.01854	1.2058e-06	2.7399e-05	1.33426	1.44701
chr3	atf4b2	22206	23465	18711	22737	54503	48575	44862	80854	37298.5	23994.4	50602.6	2.10894	1.07652	1.22123e-06	2.77049e-05	0.0561925	0.802618
chr3	zgc:136820	3523	3688	2781	2889	8157	7418	5251	9813	5143.85	3527.98	6759.72	1.91603	0.938122	1.22788e-06	2.78109e-05	0.0129148	0.321621
chr16	ca14	366	413	330	382	394	139	96	101	284.693	410.994	158.392	0.385387	-1.37562	1.24703e-06	2.81994e-05	0.162781	1.91924
chr12	zgc:92040	1547	1463	1223	1333	939	718	599	1045	1128.97	1530.01	727.934	0.475771	-1.07166	1.29003e-06	2.91248e-05	0.0553357	0.0211924
chr2	zgc:153115	941	1038	942	796	2018	2047	2003	3276	1556.18	1026.32	2086.05	2.03255	1.02329	1.29773e-06	2.92518e-05	0.161199	1.35802
chr19	snx10a	454	317	209	313	1085	822	620	1084	572.9	350.394	795.407	2.27004	1.18272	1.30545e-06	2.93788e-05	0.354977	0.150504
chr19	rrm2	891	948	829	548	2375	1980	1471	2349	1348.4	882.851	1813.94	2.05464	1.03888	1.31718e-06	2.9555e-05	0.398836	0.13116
chr18	loxl1	3334	3729	3043	3709	8138	8313	6139	10127	5552.87	3814.58	7291.16	1.91139	0.934623	1.31747e-06	2.9555e-05	0.165361	0.43165
chr20	pdip5	2749	3262	2521	2565	6258	6137	5382	8611	4470.44	3051.02	5889.87	1.93046	0.948944	1.33419e-06	2.98825e-05	0.072338	0.595196
chr3	kpna2	1121	1146	1055	930	2687	2607	1956	3337	1762.67	1173.43	2351.9	2.00429	1.00309	1.35288e-06	3.0253e-05	0.11505	0.256186
chr9	vil1l	28020	25685	21878	22340	16666	13029	10690	19615	20049.6	26896.2	13203	0.490887	-1.02654	1.40398e-06	3.13009e-05	0.116446	0.0482734
chr22	chaf1a	2784	3127	2524	2426	6837	5787	5031	8155	4359.7	2986.77	5732.62	1.91933	0.940606	1.40419e-06	3.13009e-05	0.0662695	0.10733
chr24	mcm4	7911	8869	6684	6571	18458	16695	14894	22340	12206.4	8232.29	16180.4	1.96548	0.974881	1.40828e-06	3.13425e-05	0.0475566	0.254298
chr11	nr0b1	1568	1208	1103	932	848	668	567	740	974.429	1316.61	632.249	0.480211	-1.05826	1.41077e-06	3.13484e-05	0.988107	0.0787621
chr7	fgf19	219	212	202	260	133	60	65	138	166.613	247.905	85.3213	0.344169	-1.53881	1.44272e-06	3.20079e-05	0.578268	0.201474
chr12	hbbe2	14278	16751	14871	13346	31677	40863	30553	47000	25083.7	16375.7	33791.7	2.06353	1.04511	1.45685e-06	3.22706e-05	0.152876	1.46248
chr8	hsd17b4	23632	23589	19878	20664	16035	12570	9916	15733	18087.3	24149.5	12025.2	0.497948	-1.00593	1.4864e-06	3.28734e-05	0.0712617	0.0217961
chr18	cd276	1050	1030	1013	1019	2543	2467	1947	3262	1706.29	1139.62	2272.96	1.99449	0.996021	1.49594e-06	3.30326e-05	0.142447	0.275038
chr19	lim2.4	35412	35073	27413	30295	29012	18557	12649	16859	26108.5	35163.4	17053.6	0.484981	-1.044	1.52613e-06	3.36466e-05	0.00550479	0.720455
chr16	slc39a3	2092	1988	1960	2130	3907	4698	4233	6683	3324.57	2265.24	4383.9	1.9353	0.952554	1.54419e-06	3.39915e-05	0.193987	1.90355
chr9	zgc:153846	2930	2619	1251	2004	7472	4761	4331	4462	3545.3	2366.73	4723.87	1.99595	0.997074	1.55143e-06	3.40976e-05	0.703895	2.62014
chr8	qars	2676	2605	1723	2359	5145	5287	4589	7261	3768.62	2554.74	4982.5	1.95029	0.963692	1.55696e-06	3.41659e-05	0.117527	0.742708
chr15	tmprss13a	1557	1583	1225	1384	4093	3233	2787	3892	2352.58	1577.68	3127.49	1.98234	0.987202	1.57685e-06	3.45486e-05	0.00373745	0.151113
chr20	itpk1	7220	7238	5564	6174	5377	3842	2909	4858	5462.49	7181.96	3743.02	0.521169	-0.940176	1.60293e-06	3.50653e-05	0.00267942	0.130364
chr3	foxj1a	891	922	677	645	1963	1902	1575	2482	1312.28	856.117	1768.44	2.06565	1.0466	1.65884e-06	3.62321e-05	0.0654368	0.268769
chr25	mirlet7i	34	32	28	16	8	2	0	10	16.984	30.0581	3.90985	0.130077	-2.94257	1.6751e-06	3.64846e-05	0.320635	0.179259
chr6	ssb	4071	4248	2913	3235	8197	7718	6766	11378	5759.5	3946.85	7572.16	1.91853	0.940004	1.67558e-06	3.64846e-05	0.0434767	0.56845
chr9	stk24a	1233	1281	919	1023	761	568	440	843	895.482	1218.42	572.547	0.46991	-1.08954	1.68104e-06	3.65471e-05	0.0362852	0.0610873
chr11	vsg1	4339	3996	3414	4096	9614	9952	6955	10689	6343.88	4364.14	8323.63	1.90728	0.931515	1.70583e-06	3.7029e-05	0.0869431	0.613873
chr25	zgc:153343	10	11	14	11	61	64	54	83	35.8128	12.9204	58.7051	4.54359	2.18383	1.74158e-06	3.77468e-05	0.0540436	0.125671
chr21	cd74	310	301	215	180	165	91	65	142	186.664	273.409	99.919	0.365456	-1.45223	1.77927e-06	3.85044e-05	0.517738	0.188153
chr12	acsl5	16495	16964	11917	12830	11634	7724	6433	11416	12024.4	15886	8162.87	0.51384	-0.960609	1.79692e-06	3.88268e-05	0.143607	0.125568
chr19	rbb4	3239	3855	2935	2716	7496	6412	5961	10138	5074.51	3496.8	6652.21	1.90237	0.927798	1.8064e-06	3.89717e-05	0.123307	0.54436
chr12	nme2a	1517	1318	855	823	1006	578	389	688	899.799	1219.64	579.956	0.475513	-1.07244	1.86255e-06	4.01218e-05	1.4268	0.59149
chr15	mos	170	173	106	156	356	378	368	763	287.658	164.837	410.479	2.49021	1.31627	1.91745e-06	4.12413e-05	0.0676036	2.05736
chr25	cav2	2661	2254	1952	2113	1937	1361	918	1378	1851.01	2465.79	1236.23	0.501354	-0.996099	2.00389e-06	4.30347e-05	0.231168	0.414765
chr24	c8g	1095	1053	726	914	576	522	435	660	761.758	1033.9	489.616	0.473562	-1.07837	2.04778e-06	4.39079e-05	0.16836	0.0215825
chr21	slc7a3	26343	27193	20146	19624	61010	52628	52483	75936	39849	25499	54198.9	2.12553	1.08782	2.05078e-06	4.39079e-05	0.0417893	0.458593
chr7	tyms	355	419	342	327	1001	859	833	1206	635.034	397.475	872.592	2.19534	1.13444	2.06297e-06	4.40979e-05	0.060331	0.271404
chr1	crtac1	5257	4885	3570	3302	4143	2340	2080	2427	3537.34	4631.02	2443.66	0.527673	-0.922285	2.06592e-06	4.40979e-05	0.746729	0.858376
chr21	gsdf	297	249	256	262	585	537	679	1188	479.071	294.447	663.696	2.25404	1.17251	2.14068e-06	4.56247e-05	0.0895518	2.76704
chr1	sid4	14532	14430	11640	12118	8818	7736	7011	10390	11030.7	14472.3	7589.08	0.524385	-0.931302	2.17322e-06	4.61626e-05	0.0260456	0.0588016
chr20	aqp4	776	1067	579	692	646	507	258	352	618.369	845.451	391.286	0.462814	-1.1115	2.17502e-06	4.61626e-05	0.878421	0.819508
chr20	ephx1	2817	2512	1816	1927	1726	1353	1036	1559	1865.48	2470.52	1260.43	0.510188	-0.970898	2.17575e-06	4.61626e-05	0.436971	0.0691755
chr10	zgc:172059	2824	3033	2250	2466	2291	1455	1229	1697	2188.19	2897.52	1478.85	0.510386	-0.97034	2.20145e-06	4.66377e-05	0.0247351	0.304609
chr20	zgc:175221	5648	6189	3796	3852	12993	11467	8534	12614	7730.29	5283.92	10176.7	1.92597	0.945582	2.22708e-06	4.70876e-05	0.257244	0.282351
chr4	adm2	783	470	545	619	2085	1597	947	1558	1016.08	667.668	1364.48	2.04366	1.03115	2.23175e-06	4.70876e-05	0.414606	1.53463
chr22	nbl1	3420	3132	3451	3208	2582	1945	1665	2233	2777.38	3672.98	1881.79	0.512333	-0.964847	2.23272e-06	4.70876e-05	1.09138	0.100684
chr23	tnfrsf9a	219	235	192	206	419	563	582	898	394.982	234.579	555.385	2.36758	1.24341	2.24275e-06	4.72286e-05	0.0138044	2.35106
chr10	zgc:114201	6704	6944	6010	5768	3662	4686	2925	5351	5354.38	7004.35	3704.41	0.528873	-0.919008	2.27774e-06	4.78936e-05	0.218359	0.509583
chr1	zgc:136353	1405	1479	1081	1170	908	726	513	937	1041.96	1405.23	678.687	0.482972	-1.04999	2.31216e-06	4.85451e-05	0.0293614	0.0577881
chr10	samsn1b	2224	2843	2167	2493	2144	1363	1145	1461	2020.55	2681.73	1359.38	0.506903	-0.980217	2.32082e-06	4.86418e-05	0.570867	0.405632
chr16	grwd1	3931	4298	2982	3512	8652	8314	6599	10762	5835.95	4027.26	7644.63	1.89822	0.924646	2.32367e-06	4.86418e-05	0.0293496	0.258564
chr2	amy2a	129916	146864	102994	129938	89217	57253	55417	80560	101189	139767	62611.4	0.447971	-1.15852	2.4292e-06	5.07753e-05	0.19909	0.0768139
chr1	atp1a1a.4	147031	146177	103120	110565	84825	68421	48732	79310	100263	138255	62269.8	0.450397	-1.15073	2.43435e-06	5.08076e-05	0.142921	0.0510742
chr7	zgc:92903	2050	1993	1655	1731	3796	4297	3547	5982	2988.08	2041.53	3934.64	1.9273	0.946583	2.51641e-06	5.24425e-05	0.0124102	1.19274
chr8	amt	2766	2779	2332	2349	1644	1487	1173	2165	2120.43	2812.38	1428.48	0.507926	-0.97731	2.57141e-06	5.35096e-05	0.0762953	0.0903821
chr16	si:ch211-154o6.6	1072	1032	981	796	2152	2673	1612	3107	1594.61	1070.13	2119.1	1.98022	0.985657	2.60802e-06	5.41913e-05	0.179958	1.49349
chr15	nrgnb	2841	2827	2105	2374	2162	1351	1199	1713	2099.91	2777.59	1422.24	0.512041	-0.96567	2.64046e-06	5.47582e-05	0.0207596	0.234463
chr21	cplx4a	7101	6925	5454	6465	5672	3638	2861	4893	5434.51	7124.83	3744.19	0.525513	-0.928203	2.64655e-06	5.47582e-05	0.0956188	0.252613
chr9	zgc:136850	819	915	628	649	503	415	274	517	598.779	821.835	375.723	0.457176	-1.12918	2.64696e-06	5.47582e-05	0.166653	0.0743681
chr5	c9	8052	7540	6035	5720	3932	4520	3174	6368	5730.25	7482.86	3977.65	0.531568	-0.911673	2.66922e-06	5.50994e-05	0.298196	0.443888
chr19	matn1	7775	8470	10298	10581	8764	6587	3741	5158	7904.6	10430.6	5378.58	0.515653	-0.955527	2.67169e-06	5.50994e-05	3.4633	1.07224
chr1	dnaja1l	1039	1202	1177	1352	2521	2619	2368	4051	1951.66	1329.25	2574.07	1.93648	0.953438	2.67518e-06	5.50994e-05	0.439247	1.17024
chr10	zgc:63505	1024	1066	716	807	2091	2188	1796	2838	1489.16	984.827	1993.49	2.02421	1.01736	2.70565e-06	5.56456e-05	0.0441436	0.53476
chr20	kdr	2589	2430	1856	2260	5249	5566	4278	6306	3653.69	2503.43	4803.95	1.91895	0.940314	2.76026e-06	5.66859e-05	0.0381088	0.590786
chr4	ms4a17a.16	270	249	213	290	131	117	71	162	193.527	282.102	104.952	0.372035	-1.42649	2.77094e-06	5.68223e-05	0.403449	0.0816132
chr10	mogat2	3716	3475	2600	2545	2541	1900	1241	2239	2552.45	3365.14	1739.76	0.516995	-0.951779	2.8333e-06	5.80167e-05	0.370459	0.237773
chr20	hsp90a.1	7370	8968	7742	7841	15553	17540	16677	25733	12894.8	8831.72	16958	1.92012	0.941196	2.88387e-06	5.89667e-05	0.186428	1.75703
chr23	smc1a	3102	3276	2149	2508	2065	1741	1311	1923	2288.14	3007.01	1569.27	0.521873	-0.93823	2.90886e-06	5.93912e-05	0.20822	0.0724638
Zv9_NA237	mcm2	3936	4595	3567	3657	9918	8589	6733	11251	6211.36	4331.62	8091.1	1.86792	0.90143	2.98302e-06	6.08174e-05	0.0635584	0.0520277
Zv9_NA986	exorh	1281	1392	1182	1205	987	682	574	815	1037.16	1395.32	679.002	0.48663	-1.0391	3.01605e-06	6.14018e-05	0.174858	0.114963
chr8	guk1	1865	1437	1111	1153	1174	750	589	885	1132.23	1514.68	749.79	0.495016	-1.01445	3.05772e-06	6.21605e-05	0.92856	0.267209
chr2	ptgs2a	2081	2138	3842	5829	6526	7554	5815	12172	5527.11	3984.47	7069.75	1.77433	0.827271	3.1995e-06	6.49488e-05	5.07318	2.31479
chr19	si:ch211-203l9.3	3823	4961	2744	3449	2798	2455	1767	2724	3118.91	4069.12	2168.71	0.532967	-0.907883	3.2145e-06	6.51596e-05	0.957544	0.0803459
chr15	farsb	10064	10462	7623	9248	19336	19481	18793	31507	15054.4	10248.3	19860.4	1.93793	0.954516	3.2311e-06	6.54019e-05	0.0231629	1.46019
chr22	sec13	5305	5933	4173	4922	11191	10330	10096	15530	8053.44	5568.67	10538.2	1.89241	0.920226	3.23882e-06	6.54642e-05	0.0344532	0.815841
chr19	npy	1430	1428	998	1005	1044	577	523	796	985.193	1324.05	646.336	0.488151	-1.0346	3.28647e-06	6.63321e-05	0.296772	0.330445
chr3	pdap1	2651	2614	2162	2486	5068	4523	4964	8512	3925.14	2728.49	5121.79	1.87715	0.908543	3.33981e-06	6.73122e-05	0.0377271	2.1447
chr10	elovl7b	1450	2259	3961	4993	6038	6067	7070	9908	5106.08	3649.91	6562.25	1.79792	0.84633	3.43487e-06	6.91292e-05	5.04993	2.60195
chr7	LOC570726	68	49	80	38	51	7	4	10	40.3293	65.8592	14.7993	0.224712	-2.15385	3.53334e-06	7.10095e-05	1.39296	1.08916
chr8	cebpb	9129	12552	27074	39076	38251	57053	46574	79950	37634.9	25486.7	49783.1	1.9533	0.965913	3.59253e-06	7.20963e-05	4.85089	2.69488
chr19	fabp11a	638	745	751	899	1605	1621	1699	2557	1263.29	847.113	1679.47	1.98258	0.987376	3.65228e-06	7.30915e-05	0.531143	1.46181
chr19	si:dkeyp-113d7.4	172359	176315	149764	106886	112884	90423	61245	72224	120710	165899	75522	0.455229	-1.13534	3.65442e-06	7.30915e-05	1.01205	0.352792
chr10	mmp30	11163	11011	8733	8676	8295	6537	5040	6258	8351.8	10847.2	5856.45	0.539907	-0.889218	3.65769e-06	7.30915e-05	0.0969208	0.316282
chr3	cyp2k22	15	11	2	4	59	38	38	66	26.2293	8.28027	44.1784	5.33539	2.41559	3.67144e-06	7.32624e-05	0.2255	0.0970356
chr4	mir729	12	11	7	7	1	0	0	0	5.10315	10.0085	0.197765	0.0197597	-5.6613	3.76998e-06	7.51222e-05	0.0576916	0.0172261
chr21	atp2a2b	14904	16298	11198	12032	31375	29387	27545	44662	22246.1	14859.6	29632.6	1.99417	0.99579	3.81136e-06	7.58395e-05	0.0391166	0.688157
chr22	si:dkey-21e7.2	6315	6136	4288	5004	3710	3647	2785	4258	4575.81	5932.45	3219.16	0.542636	-0.881943	3.83199e-06	7.61425e-05	0.164199	0.0892821
chr12	gch2	5584	7096	6332	5673	5148	3885	3142	4178	5243.96	6836.8	3651.13	0.534041	-0.904979	3.85386e-06	7.64693e-05	1.12143	0.183597
chr18	c11orf67	1566	1437	1022	1124	849	650	646	1001	1051.04	1402.82	699.264	0.49847	-1.00442	3.8818e-06	7.69153e-05	0.273113	0.0668168
chr18	syt1b	206	166	146	170	92	66	68	75	128.49	189.034	67.9458	0.359437	-1.47619	3.92513e-06	7.76171e-05	0.154821	0.0680619
chr21	rars	8774	9276	6244	7497	16925	17295	14892	25516	12643	8678.7	16607.4	1.91358	0.936274	3.92824e-06	7.76171e-05	0.0402476	0.902712
chr23	cyp2aa2	260	243	211	236	144	88	84	132	180.218	261.681	98.7559	0.37739	-1.40587	4.07038e-06	8.03131e-05	0.0710956	0.048675
chr22	atad3b	10361	11308	9439	11690	20913	20590	22556	38127	17294.9	11827.5	22762.3	1.92453	0.944505	4.16263e-06	8.20183e-05	0.174313	2.52496
chr7	zgc:162126	10397	10519	9339	10792	23094	22687	20308	31509	16586.8	11347.1	21826.4	1.92352	0.943749	4.17944e-06	8.22346e-05	0.121053	0.580234
chr21	skp2	179	189	180	129	483	455	430	611	315.651	186.847	444.456	2.37872	1.25019	4.2652e-06	8.3805e-05	0.155866	0.316791
chr4	si:ch211-286m4.4	16045	16984	12433	13380	32814	32855	29674	48676	24113.3	16104.5	32122.2	1.99461	0.996108	4.29971e-06	8.43653e-05	0.00913732	0.809735
chr12	si:dkeyp-94b4.2	368	411	373	364	900	1006	816	1250	655.488	419.511	891.465	2.12501	1.08747	4.33694e-06	8.49775e-05	0.0916279	0.615735
chr2	znfl2a	552	505	414	457	1185	1294	1022	1423	819.535	529.111	1109.96	2.09778	1.06886	4.35681e-06	8.52482e-05	0.0155715	0.603633
chr8	acaa2	8741	8928	8099	8262	6475	5180	4228	6765	7212.58	9402.63	5022.52	0.534161	-0.904653	4.38283e-06	8.56384e-05	0.329443	0.00314251
chr10	foxo1b	785	1004	609	638	2253	1872	1390	1961	1247.19	825.976	1668.4	2.01992	1.0143	4.446e-06	8.67523e-05	0.18176	0.413415
chr16	gbp	11101	9834	9623	10638	27351	22172	17513	30902	16506.8	11400.3	21613.4	1.89586	0.92285	4.52073e-06	8.80886e-05	0.15701	0.0817441
chr23	sst3	3462	3424	2570	2803	2697	1593	1503	2181	2558.41	3354.82	1762.01	0.525217	-0.929014	4.55237e-06	8.85825e-05	0.0295689	0.28104
chr3	kcnc3a	9147	10410	6423	6204	7435	3737	4384	5972	6746.16	8730.97	4761.36	0.545341	-0.874768	4.57144e-06	8.88309e-05	1.04708	0.596528
chr5	zgc:113208	4597	4796	3378	4121	3286	2271	2266	3333	3550.3	4621.89	2478.71	0.536298	-0.898893	4.57914e-06	8.8858e-05	0.0999196	0.0879791
chr5	dao.2	2467	2441	1856	1940	1578	1191	1139	1644	1809.79	2381.99	1237.6	0.519565	-0.944625	4.60225e-06	8.91835e-05	0.0512857	0.0416007
chr25	ckmt1	20619	19871	16186	15401	14404	9270	8750	14321	15027.5	19755.5	10299.5	0.521348	-0.939681	4.67836e-06	9.04299e-05	0.18737	0.114944
chr9	crygm2b	738	564	395	500	1894	1467	1030	1147	920.223	596.728	1243.72	2.08423	1.05952	4.6794e-06	9.04299e-05	0.250743	2.04643
chr21	lifrb	535	505	459	478	1090	1535	943	1453	838.774	545.414	1132.13	2.07573	1.05362	4.69354e-06	9.05788e-05	0.0420337	1.91233
chr16	alg2	925	931	669	715	1888	1781	1639	2609	1325.55	884.764	1766.33	1.99638	0.997389	4.86026e-06	9.36681e-05	0.026186	0.523468
chr9	nyx	1880	2284	1445	1726	1602	942	728	1375	1507.02	2002.02	1012.01	0.505496	-0.984229	4.94114e-06	9.50966e-05	0.336513	0.352756
chr12	tbx21	3924	4131	2379	3005	3109	2026	1553	2129	2798.29	3642.82	1953.76	0.536331	-0.898806	4.97436e-06	9.56055e-05	0.712067	0.485124
chr8	mhc2dab	67	71	85	66	31	19	19	30	51.3312	80.8291	21.8333	0.270117	-1.88834	4.98462e-06	9.56722e-05	0.548496	0.0159225
chr5	nos2a	72	36	25	23	61	30	217	286	88.5909	41.6456	135.536	3.25451	1.70244	5.08523e-06	9.74229e-05	0.450644	10.2553
chr16	apoa4	43823	47367	35144	36667	29171	23741	17575	29618	33389.6	44643	22136.2	0.495849	-1.01203	5.08967e-06	9.74229e-05	0.0549765	0.0290509
chr17	p4ha1	564	538	442	495	1422	1372	895	1471	853.898	560.343	1147.45	2.04777	1.03405	5.17057e-06	9.88371e-05	0.0120309	0.441066
chr9	crygm3	228	219	139	136	594	473	299	731	324.986	195.429	454.543	2.32587	1.21777	5.19638e-06	9.91958e-05	0.142293	0.747971
chr3	aqp8b	14	24	13	18	3	1	1	4	10.3611	18.8565	1.86565	0.0989391	-3.33732	5.24187e-06	9.99289e-05	0.172685	0.0282337
chr18	zgc:153031	1317	1384	1059	1033	983	666	613	676	986.386	1312.64	660.137	0.502909	-0.991629	5.33594e-06	0.000101585	0.108071	0.32386
chr3	kdelr2	4202	4469	3433	3665	8676	8574	6934	11736	6158.26	4326.54	7989.98	1.84674	0.884977	5.42996e-06	0.00010307	0.0070828	0.464746
chr1	fbxo8	7079	6731	4904	5810	13113	13209	11776	18177	9650.35	6703.65	12597.1	1.87913	0.910067	5.43232e-06	0.00010307	0.0342581	0.711683
chr21	zgc:101111	163	141	138	137	376	378	392	573	273.174	159.883	386.465	2.41717	1.27332	5.43588e-06	0.00010307	0.0437618	0.7884
chr12	acsf2	3402	3410	3145	3329	2260	2010	1694	2749	2805.92	3674.42	1937.42	0.527272	-0.92338	5.45909e-06	0.000103371	0.379096	0.0370455
chr6	lrrc15	194	205	145	216	527	625	430	581	348.863	208.787	488.939	2.34181	1.22762	5.49973e-06	0.000104	0.110357	0.851927
chr25	abhd2b	1276	1476	971	938	998	698	491	671	951.67	1269.09	634.253	0.499771	-1.00066	5.62945e-06	0.000106311	0.478835	0.388909
chr2	rpp40l	614	694	461	527	1498	1466	1145	1620	956.365	626.797	1285.93	2.05159	1.03675	5.68329e-06	0.000107184	0.0381783	0.304576
chr16	decr1	1402	1529	1361	1300	942	835	667	1037	1159.96	1544.54	775.384	0.502015	-0.994199	5.78364e-06	0.00010893	0.322326	0.0133554
chr16	zgc:66382	709348	759453	628942	734042	442192	282138	308279	479777	557888	781185	334591	0.428312	-1.22326	5.81738e-06	0.00010942	0.213014	0.0827857
chr2	rgs20	1811	2138	1253	1457	1344	1050	803	1011	1375.33	1808.52	942.141	0.520945	-0.940798	5.84135e-06	0.000109724	0.560367	0.247833
chr1	gyg2	123	90	46	49	233	279	177	333	154.537	82.0705	227.004	2.76596	1.46778	5.87565e-06	0.000110221	0.427603	0.552362
chr18	zgc:77650	2023	2093	1512	1654	4214	4165	3250	5268	2878.96	1991.1	3766.81	1.89182	0.919776	5.88996e-06	0.000110343	0.0137955	0.300029
chr22	LOC792509	7853	7558	5390	6255	4740	4577	3523	5361	5727.66	7387.34	4067.97	0.550667	-0.860747	5.93279e-06	0.000110998	0.136277	0.0778471
chr6	pgm1	17717	18522	13969	13632	12469	10018	7110	12388	13365.5	17468.3	9262.56	0.530249	-0.915259	5.94226e-06	0.000111027	0.162103	0.0753163
chr13	rrh	1559	1612	1200	1291	978	711	742	1106	1168.58	1550.12	787.032	0.507723	-0.977885	6.08214e-06	0.00011349	0.0181447	0.0931057
chr6	zgc:64065	66	44	44	39	186	131	159	221	104.368	52.8844	155.852	2.94703	1.55926	6.17379e-06	0.000115048	0.0895302	0.395959
chr11	zgc:101030	759	813	618	668	1684	1642	1460	2196	1173.88	784.003	1563.76	1.99458	0.996086	6.29473e-06	0.000117147	0.00529693	0.413048
chr3	zgc:198195	1326	1439	1057	1272	847	773	530	1010	1047.1	1397.73	696.464	0.498281	-1.00497	6.32546e-06	0.000117563	0.0965657	0.0788118
chr3	gfer	1148	1161	939	1076	2248	2246	2292	3481	1745.83	1189.44	2302.22	1.93555	0.952744	6.3943e-06	0.000118533	0.0229107	1.31727
chr19	zgc:172191	318	256	194	305	721	771	543	867	471.337	294.148	648.527	2.20476	1.14062	6.39443e-06	0.000118533	0.208864	0.383881
chr23	zgc:92085	355	258	269	170	236	93	100	89	201.685	288.441	114.928	0.398446	-1.32754	6.4167e-06	0.000118789	1.33438	0.816646
chr17	zgc:92869	6734	5895	4932	5711	4510	3750	2777	4648	4931.46	6391.03	3471.89	0.543244	-0.880328	6.72443e-06	0.000124289	0.211281	0.0356958
chr21	dolpp1	1587	1967	1390	1411	3645	3240	3138	4742	2520.28	1740.69	3299.87	1.89573	0.922752	6.73145e-06	0.000124289	0.100588	0.506786
chr20	igfbp1a	35358	27623	26569	27606	80028	62007	60526	93540	49045	32254.8	65835.1	2.04109	1.02934	6.78553e-06	0.000125124	0.11134	0.210324
chr21	or115-6	27	26	8	22	10	4	0	0	12.5613	22.1731	2.94958	0.133025	-2.91023	6.85847e-06	0.000126297	0.48022	0.319505
chr13	plek2	669	726	729	478	2201	1540	1119	1527	1069.09	719.985	1418.2	1.96977	0.978027	6.8671e-06	0.000126297	0.474633	1.28209
chr13	hps1	661	743	558	674	1486	1605	1313	2055	1085.67	724.73	1446.62	1.99608	0.997169	6.89968e-06	0.000126731	0.0510343	0.594007
chr2	opn4l	4456	4463	3083	3572	3682	2052	1822	2836	3265.83	4249.33	2282.33	0.537105	-0.896724	6.95064e-06	0.000127501	0.137413	0.46583
chr22	zgc:56533	1868	1800	1507	1648	1347	1106	765	1123	1421.25	1876.65	965.848	0.514666	-0.958292	6.99321e-06	0.000128115	0.0583207	0.17998
chr14	nox1	92	101	123	83	238	255	298	451	195.472	111.637	279.307	2.50193	1.32304	7.09542e-06	0.000129818	0.290327	1.48411
chr24	ptgds	33457	31614	20147	25717	25010	16353	11437	18035	22871	30153.6	15588.4	0.516968	-0.951852	7.11901e-06	0.000130081	0.481252	0.431696
chr11	ipo9	4741	5202	3590	4002	9328	8782	8339	13190	6819.83	4791.21	8848.45	1.84681	0.885034	7.13764e-06	0.000130253	0.0348069	0.794767
chr14	hspa9	25334	26668	18549	21436	52271	51496	47026	77383	38000.2	25135.3	50865	2.02365	1.01696	7.20494e-06	0.000131311	0.0169119	0.744875
chr12	bnip3	4478	4029	2800	3320	3019	2165	1710	2850	3065.93	3983.38	2148.47	0.539359	-0.890683	7.25453e-06	0.000132044	0.393514	0.0808065
chr19	pkhd1l1	8741	6954	5865	5927	19084	13331	14161	16232	10832.1	7516.88	14147.3	1.88208	0.912325	7.27898e-06	0.000132318	0.182523	1.02998
chr14	aldob	625512	605730	423034	454154	341853	279504	195252	335653	414457	574429	254484	0.443021	-1.17455	7.36801e-06	0.000133764	0.192153	0.0397844
chr11	zgc:153788	1318	1291	829	1148	2926	2595	2092	3211	1831.37	1249.9	2412.85	1.93043	0.948925	7.39912e-06	0.000134155	0.121829	0.0605121
chr22	ahr1b	3639	4696	3242	3663	3585	2144	1811	2631	3212.17	4179.81	2244.53	0.536993	-0.897026	7.47034e-06	0.000135132	0.437441	0.431468
chr25	irf7	547	503	502	414	969	1423	927	1607	823.825	542.978	1104.67	2.03447	1.02465	7.47219e-06	0.000135132	0.15684	1.89162
chr5	zgc:174259	278	334	232	203	153	122	112	132	201.352	285.713	116.992	0.409473	-1.28816	7.51871e-06	0.00013568	0.353484	0.0606316
chr12	psme3	2618	2747	1885	2013	5070	4706	4384	6962	3618.68	2525.94	4711.43	1.86522	0.899346	7.52173e-06	0.00013568	0.0601216	0.60369
chr3	junbl	8023	13793	37588	61707	53327	68007	61213	122391	51515.8	35504.4	67527.2	1.90194	0.927471	7.56654e-06	0.000136314	7.19147	3.07758
chr24	pi15a	88	140	87	113	371	344	215	392	204.788	117.5	292.077	2.48577	1.31369	7.84181e-06	0.000141093	0.146092	0.280967
chr2	mknk2a	8147	8214	5830	5676	6674	4352	3192	4714	5887.06	7594.38	4179.74	0.550373	-0.861519	7.90115e-06	0.000141979	0.414648	0.534203
chr17	ahsa1l	1523	1539	1127	1366	2979	2902	2651	4412	2202.19	1521.65	2882.72	1.89447	0.921795	8.04182e-06	0.000144243	0.0210352	0.804311
chr11	iars	44813	48368	34512	41338	93908	99066	91070	152643	71855.6	46301.8	97409.3	2.10379	1.07299	8.04763e-06	0.000144243	0.0159977	1.06961
chr20	cyp2p9	1242	1462	974	1274	1135	769	462	728	1018.49	1356.37	680.609	0.501787	-0.994853	8.26303e-06	0.000147916	0.326759	0.647368
chr17	zgc:123218	274	240	271	269	526	715	521	1072	460.497	293.321	627.673	2.13988	1.09753	8.35034e-06	0.000149289	0.179763	1.82886
chr5	LOC567653	43	55	41	82	130	153	208	270	117.473	61.4574	173.488	2.8229	1.49718	8.38613e-06	0.000149739	0.375282	2.02324
chr23	dnmt4	1721	2003	1518	1621	4026	3806	3098	4835	2701.86	1885.55	3518.17	1.86585	0.899834	8.69492e-06	0.000155012	0.0465349	0.18867
chr8	uck2a	1718	1842	1454	1608	3832	3434	2992	5001	2604.87	1820.78	3388.96	1.86127	0.896289	8.70345e-06	0.000155012	0.020228	0.295071
chr20	ptgs2b	780	1383	2908	3275	3589	5494	3739	6074	3341.91	2426.13	4257.69	1.75493	0.811411	8.71733e-06	0.000155063	6.16738	2.63657
chr13	LOC565375	1484	1528	885	920	1116	526	616	753	984.329	1301.18	667.482	0.512983	-0.963016	8.75582e-06	0.000155368	1.07844	0.644128
chr6	pglyrp2	292	361	287	265	130	150	113	225	234.152	331.636	136.668	0.412102	-1.27893	8.75654e-06	0.000155368	0.249994	0.164264
chr23	igfbp6b	1306	1191	1084	906	965	739	539	538	930.183	1233.12	627.241	0.50866	-0.975225	8.87019e-06	0.000157186	0.481858	0.658965
chr12	pgp	2965	2923	2187	1904	5692	5844	4704	6300	3901.89	2721.1	5082.68	1.86788	0.901399	9.09722e-06	0.000161007	0.208561	0.650472
chr10	cry5	6420	6737	4187	4897	5436	3127	2735	3848	4693.69	6043.36	3344.01	0.553336	-0.853772	9.25621e-06	0.000163615	0.458567	0.560309
chr19	ntla	1607	1414	1372	1236	3604	3028	2158	4279	2210.23	1552.3	2868.16	1.84768	0.885717	9.39538e-06	0.000165867	0.142907	0.350257
chr19	vamp1	6933	6876	5238	4758	5452	3063	2996	4725	5035.83	6502.13	3569.53	0.548979	-0.865178	9.46753e-06	0.000166932	0.445525	0.348018
chr8	zgc:100919	11241	11782	9705	10726	22178	24538	21052	33285	17303.9	11968	22639.8	1.8917	0.919685	9.64695e-06	0.000169883	0.0339412	1.00419
chr7	anxa2b	2320	2328	1793	2006	1524	1146	1033	1807	1765.71	2316.43	1214.98	0.524506	-0.930969	9.69071e-06	0.00017044	0.0043447	0.0632953
chr6	slc26a6l	577	487	440	583	363	249	173	395	415.895	576.117	255.672	0.443785	-1.17207	9.77338e-06	0.00017168	0.556947	0.164099
chr5	zgc:113828	313	378	271	225	184	135	125	167	230.397	324.261	136.532	0.421056	-1.24792	1.0131e-05	0.000177611	0.442004	0.0311939
chr11	zgc:158340	2418	2521	1764	2068	1725	1257	1029	1734	1832.26	2397.43	1267.09	0.52852	-0.919971	1.01362e-05	0.000177611	0.0665446	0.0386325
chr3	mafg1	334	428	262	271	726	626	744	1276	550.432	352.428	748.437	2.12366	1.08655	1.01713e-05	0.000178003	0.131394	1.85321
chr22	zgc:92041	1041688	1058240	902919	1053489	612013	425190	436494	717529	801787	1.11933e+06	484247	0.432624	-1.20882	1.03152e-05	0.000180298	0.203252	0.061107
chr7	c1qtnf4	10317	10210	7211	7360	8209	5014	4510	6269	7440.73	9565.17	5316.29	0.555797	-0.847369	1.06393e-05	0.000185732	0.321358	0.361534
chr23	ptges3b	792	846	646	650	1621	1585	1429	2407	1185.67	804.111	1567.24	1.94903	0.962756	1.10088e-05	0.000191723	0.0188174	0.699122
chr9	dhrs9	6158	6407	4848	5160	4185	3632	2726	4895	4797.28	6185.04	3409.51	0.551251	-0.859219	1.10097e-05	0.000191723	0.017108	0.0461963
chr7	ca7	317	243	188	199	173	118	77	101	180.891	257.76	104.022	0.403563	-1.30914	1.10436e-05	0.000192078	0.445558	0.267079
chr12	sult2st1	1224	1364	851	798	3014	2446	1888	2569	1682.57	1149.04	2216.1	1.92866	0.947598	1.1172e-05	0.00019407	0.271347	0.444863
chr21	zgc:66125	1262	1357	1303	993	2996	2508	2377	3514	1951.72	1358.67	2544.77	1.87298	0.905337	1.13905e-05	0.000197622	0.318209	0.216222
chr20	si:dkey-34f16.5	415	547	363	465	1035	980	951	1503	744.563	491.174	997.952	2.03177	1.02274	1.15148e-05	0.000199534	0.136847	0.668831
chr13	zgc:113291	855	899	526	503	507	489	253	405	559.618	751.515	367.721	0.489306	-1.03119	1.19015e-05	0.000205925	1.06906	0.434991
chr20	si:ch211-199m3.9	6336	6306	5171	5585	11682	10980	10937	18835	9040.29	6432.49	11648.1	1.81082	0.856644	1.19185e-05	0.000205925	0.0115816	1.51064
chr12	eif2ak1	2240	2355	1586	1799	4501	4178	3564	5817	3097.97	2176.2	4019.74	1.84714	0.885293	1.19275e-05	0.000205925	0.0493451	0.285914
chr5	f2r	216	279	219	233	487	609	520	929	414.403	261.232	567.574	2.17268	1.11948	1.21577e-05	0.000209643	0.0838039	1.39489
chr9	crygm2d16	39753	38494	32404	31091	34288	21457	14964	19644	29459	38926	19992.1	0.513591	-0.961307	1.22225e-05	0.000210502	0.131883	0.78297
chr9	idh1	19271	16909	15650	17291	14156	10062	8110	13883	14621.6	19068.4	10174.9	0.533601	-0.906167	1.23199e-05	0.000211921	0.333563	0.0695778
chr5	aacs	2751	2933	1916	2062	1825	1409	1362	1806	2031.95	2629.39	1434.52	0.54557	-0.874163	1.2349e-05	0.000212162	0.322957	0.0837031
chr1	atp1a1a.3	11163	10558	7876	7732	8105	6003	4988	6511	7952.6	10184.7	5720.5	0.561676	-0.83219	1.25859e-05	0.000215968	0.353298	0.206702
chr5	zgc:175280	8618	9024	6852	8107	5916	5202	4027	7271	6951.19	8950.69	4951.68	0.553218	-0.85408	1.26216e-05	0.000216318	0.0831686	0.0611849
chr22	slc25a20	9702	9786	8539	8305	6686	5713	4831	7678	7773.43	10008.5	5538.39	0.553371	-0.853681	1.27226e-05	0.000217783	0.183742	0.0143617
chr25	LOC570474	98	168	83	99	369	317	217	447	208.685	121.535	295.836	2.43417	1.28343	1.27586e-05	0.000218134	0.254063	0.242
chr22	zgc:92479	22800	21220	19460	20358	15055	11714	10549	18117	17690.5	23133.3	12247.7	0.529441	-0.917457	1.28135e-05	0.000218808	0.235344	0.056965
chr10	acat1	24221	22803	17413	18487	17501	13296	9560	14596	17427.2	22676.5	12177.9	0.537028	-0.896931	1.29175e-05	0.000220317	0.10583	0.179605
chr23	zgc:92113	8132	7470	5998	5693	5275	4760	3318	5460	5821.17	7465.87	4176.48	0.559409	-0.838023	1.34428e-05	0.000228999	0.328282	0.0891793
chr15	tmem49	2288	2506	1885	2085	4399	4663	3914	6710	3394.62	2404.92	4384.31	1.82306	0.866363	1.35264e-05	0.000229959	0.015069	0.940083
chr3	phospho1	333	602	355	247	308	219	152	160	302.978	417.878	188.078	0.450079	-1.15175	1.35318e-05	0.000229959	2.46057	0.451942
chr23	zgc:194314	94	105	66	80	306	288	191	293	167.172	93.986	240.358	2.55738	1.35467	1.35885e-05	0.000230644	0.0236398	0.269886
chr13	eif2ak3	5205	5289	4291	5173	11175	10330	8556	14290	7675.97	5495.97	9855.96	1.79331	0.842622	1.3687e-05	0.000232037	0.0762938	0.250583
chr14	ssrp1a	2165	2248	1484	1660	4203	3843	3215	5838	2919.41	2057.68	3781.13	1.83757	0.877799	1.38424e-05	0.000234389	0.0799335	0.50012
chr5	ctsll	144	124	91	146	68	45	31	76	92.9802	138.508	47.4523	0.342596	-1.54542	1.40313e-05	0.000237302	0.42219	0.0843091
chr15	zgc:103681	523	555	467	455	298	289	194	360	401.408	550.58	252.237	0.458129	-1.12617	1.45142e-05	0.000245176	0.0960602	0.0624973
chr1	tmem41ab	3653	3921	2979	3108	7678	7638	6226	8676	5269.95	3745.51	6794.39	1.81401	0.859184	1.458e-05	0.000245991	0.013866	0.454654
chr13	actn1	5928	5868	5371	5109	11345	12351	9876	15872	8602.72	6147.11	11058.3	1.79895	0.847155	1.48312e-05	0.00024993	0.0956009	0.756693
chr5	pdzd3b	536	607	694	666	360	348	285	483	514.615	701.109	328.12	0.468002	-1.09541	1.50595e-05	0.000253475	1.54913	0.061415
chr21	cfb	6160	7097	5017	4736	11304	12330	9136	18411	8791.03	6285.89	11296.2	1.79707	0.845647	1.51363e-05	0.000254463	0.136124	1.41373
chr14	zgc:114085	471	465	325	307	1011	929	731	1271	650.134	426.571	873.698	2.04819	1.03435	1.51929e-05	0.00025511	0.114451	0.148048
chr9	crygmxl1	132	167	103	133	691	251	231	388	241.432	146.154	336.711	2.30381	1.20402	1.53922e-05	0.000258149	0.0604832	3.83986
chr20	ptger2b	163	200	156	143	406	526	341	578	298.158	181.961	414.354	2.27716	1.18723	1.57829e-05	0.000264388	0.0584736	0.862732
chr8	sult1st3	1870	1723	1161	1013	1214	853	700	965	1195.75	1561.55	829.947	0.531488	-0.911891	1.581e-05	0.000264527	1.31526	0.16605
chr10	dusp11	325	350	215	256	611	728	619	1023	489.392	311.486	667.298	2.14231	1.09917	1.60502e-05	0.000268226	0.0656024	1.01289
chr20	si:dkeyp-95d10.1	3432	3276	3209	3334	3225	1959	1437	2372	2821.03	3670.84	1971.22	0.536995	-0.897019	1.62256e-05	0.000270837	0.541984	0.536325
chr8	rps8b	1408	1506	1157	1113	1062	787	597	881	1079.28	1420.32	738.235	0.519768	-0.944061	1.63082e-05	0.000271883	0.132308	0.130861
chr12	zgc:112285	18193	16422	11578	13790	15722	10190	6083	8836	12671.3	16349.7	8992.93	0.550038	-0.862398	1.63367e-05	0.000271883	0.330523	1.27114
chr13	eif4e1c	2029	2408	1544	1706	4419	4017	3433	5399	2972.43	2095.78	3849.07	1.83658	0.877023	1.63462e-05	0.000271883	0.10874	0.174392
chr25	pkm2b	107300	120234	97768	77114	77954	62588	41129	60677	82122	110407	53836.7	0.487619	-1.03617	1.65963e-05	0.00027545	0.665109	0.213412
chr14	smyd5	872	971	672	640	1677	1851	1443	2457	1258.32	860.384	1656.25	1.92501	0.944868	1.65997e-05	0.00027545	0.106665	0.716367
chr16	zgc:172086	1965	2028	1515	1277	1708	900	885	954	1421.2	1851.22	991.181	0.53542	-0.901258	1.67654e-05	0.000277871	0.637291	0.892735
chr2	cnn2	5011	5570	4762	4894	10203	10599	9126	14690	7777.79	5586	9969.59	1.78474	0.835718	1.68386e-05	0.000278757	0.0980051	0.782825
chr17	plekhh1	633	833	466	578	1526	1444	1192	1844	1011.75	682.368	1341.14	1.96541	0.974833	1.73285e-05	0.00028653	0.205102	0.169677
chr13	rhd	271	313	279	349	701	656	661	1100	515.311	336.545	694.076	2.06236	1.04429	1.74115e-05	0.000287566	0.229558	0.861829
chr24	acad11	1734	1845	1640	1463	1139	1063	745	1432	1404.01	1842.69	965.321	0.523865	-0.932734	1.75805e-05	0.000290016	0.363137	0.101777
chr4	ms4a17a.4	105	95	109	105	281	399	235	318	197.614	115.362	279.867	2.42599	1.27858	1.78373e-05	0.000293908	0.121715	1.47666
chr20	foxc1b	1533	1536	1903	2253	3572	3752	2965	5912	2803.09	2031.49	3574.69	1.75964	0.815284	1.7952e-05	0.0002952	1.1862	1.32996
chr16	zgc:174908	2868	2563	2016	1972	1925	1385	1165	1835	1984.63	2573.11	1396.15	0.542592	-0.88206	1.79576e-05	0.0002952	0.334224	0.0462363
chr20	apobl	426856	519131	328930	341313	285754	233580	129921	275139	321068	440170	201966	0.458836	-1.12395	1.8069e-05	0.000296685	0.3922	0.196502
chr20	si:dkey-239i20.2	1156	1244	938	967	728	626	516	860	892.601	1179.72	605.487	0.513249	-0.96227	1.81887e-05	0.000298304	0.0457728	0.0147741
chr16	rbfox1l	14820	15212	12563	13226	10145	8329	7594	12099	11919.1	15357.2	8480.98	0.552248	-0.856612	1.83216e-05	0.00030012	0.0610673	0.0460893
chr6	bin2b	349	327	273	298	724	710	712	1038	528.97	342.687	715.253	2.08719	1.06156	1.83503e-05	0.00030012	0.011071	0.726184
chr5	si:ch211-89f7.1	1723	1790	1525	1764	1326	923	840	1380	1432.05	1877.58	986.512	0.525417	-0.928465	1.83634e-05	0.00030012	0.278554	0.0494574
chr13	tacc3	699	810	600	464	1545	1481	1148	1956	1032.22	702.798	1361.63	1.93745	0.954156	1.84948e-05	0.000301917	0.266606	0.210039
chr19	gngt1	4859	4628	3856	3032	3761	2619	1856	3040	3481.93	4480.61	2483.25	0.554222	-0.851465	1.86031e-05	0.000303334	0.925468	0.307555
chr17	capn3	56965	56379	39337	45987	46501	31568	19180	28800	41005.4	54226.5	27784.4	0.512377	-0.964724	1.86823e-05	0.000304274	0.106455	0.694507
chr20	c6orf115	1037	1093	899	862	2155	2456	1904	2465	1551.82	1069.46	2034.18	1.90207	0.927567	1.8805e-05	0.000305917	0.0383291	1.02896
chr15	sag	8762	9049	6332	6116	7694	4922	3730	4739	6462.96	8243.9	4682.02	0.567938	-0.816196	1.88524e-05	0.000306335	0.447593	0.813269
[truncated: 1,806 more rows]
